# Supplementary material for: Exploring Leptospiral proteomes to identify potential candidates for vaccine design against Leptospirosis using an immunoinformatics approach
Source: Sci Rep. 2018 May 2;8:6935. doi: 10.1038/s41598-018-25281-3 (PMC5932004; doi:10.1038/s41598-018-25281-3)
Supplement: Supplementary file 1 — Supplementary Dataset [file 41598_2018_25281_MOESM1_ESM.xlsx]

## Sheet: Table S1
Supplementary Table S1: Antigenic scores of the entire proteome of LIC
	Antigenic Proteins					Non-Antigenic Proteins
UniProt ID	Protein name	Gene name	Antigenicity score		Uniprot ID	protein name	Gene name	Antigenicity score
Q72M98	Uncharacterized protein	LIC_13290	1.6613		Q72W88	Uncharacterized protein	LIC_10049 PE	0.4000
Q72SR0	Uncharacterized protein	LIC_11315	1.5437		Q72RX3	Uncharacterized protein	LIC_11615 PE	0.3999
Q72QN0	Uncharacterized protein	LIC_12083	1.3795		Q72MX7	Transpase, ISlin1	LIC_13062 PE	0.3997
Q72VS9	Uncharacterized protein	LIC_10217	1.2883		Q72NN2	Peptide methionine sulfoxide reductase MsrB	msrB PE	0.3996
Q72PW1	Uncharacterized protein	LIC_12356	1.2570		Q72NC9	Uncharacterized protein	LIC_12905 PE	0.3996
Q72NL5	Uncharacterized protein	LIC_12819	1.1742		Q72LV2	Transcriptional regulator (MarR family)	LIC_13441 PE	0.3995
Q72UU1	Uncharacterized protein	LIC_10566	1.0981		Q72N64	Uncharacterized protein	LIC_12974 PE	0.3993
Q72PD8	Uncharacterized protein	LIC_12533	1.0908		Q72TS2	Uncharacterized protein	LIC_10945 PE	0.3991
Q72NS5	Uncharacterized protein	LIC_12754	1.0767		Q72NC4	Uncharacterized protein	LIC_12910 PE	0.3990
Q72PG9	Putative sigma-54 modulation protein	LIC_12502	1.0702		Q72LY4	dTDP-4-dehydrorhamne 3,5-epimerase	LIC_13409 PE	0.3986
Q72RA2	Flagellar motor switch protein FliN	LIC_11846	1.0669		Q72S35	Primomal protein N'	priA PE	0.3984
Q72N98	Uncharacterized protein	LIC_12938	1.0623		Q72M74	ABC transporter, ATP-binding protein	LIC_13316 PE	0.3983
Q72NY0	Uncharacterized protein	LIC_12698	1.0486		Q72W93	Uncharacterized protein	LIC_10044 PE	0.3982
Q72VZ0	50S ribomal protein L34	rpmH	1.0480		Q72RS9	HNH endonuclease family	LIC_11661 PE	0.3982
Q72NQ6	50S ribomal protein L27	rpmA	1.0478		Q72PC2	Protein-L-isoaspartate O-methyltransferase	pcm PE	0.3981
Q72R35	Putative lipoprotein	LIC_11916	1.0431		Q72RI9	UvrABC system protein C	uvrC PE	0.3980
Q72SG0	Glycine rich RNA-binding protein	LIC_11423	1.0378		Q72U16	Uncharacterized protein	LIC_10848 PE	0.3980
Q75FL0	Lipoprotein	LIC_20172	1.0278		Q72TH6	Adenylate or guanylate cyclase	LIC_11045 PE	0.3980
Q72PD2	Uncharacterized protein	LIC_12539	1.0196		Q72PX0	Ribomal protein L11 methyltransferase	prmA PE	0.3979
Q72LR6	Cytoplasmic membrane protein	LIC_13487	1.0169		Q72VL5	Zinc-binding dehydrogenase family	LIC_10282 PE	0.3978
Q72RK1	Uncharacterized protein	LIC_11744	1.0024		Q72R95	Homerine O-acetyltransferase	metX PE	0.3976
Q72W45	Uncharacterized protein	LIC_10095	0.9973		Q72PE4	Sulfate ABC transport system permease protein	cysW PE	0.3976
Q72MY2	Uncharacterized protein	LIC_13057	0.9670		Q72VY4	Uncharacterized protein	LIC_10161 PE	0.3976
Q72UT5	Uncharacterized protein	LIC_10572	0.9616		Q72SI9	Flagellar motor switch protein	LIC_11393 PE	0.3975
Q72TW5	Uncharacterized protein	LIC_10899	0.9590		Q72MS5	Metallo-beta-lactamase superfamily hydrolase	LIC_13117 PE	0.3974
Q72UA1	Uncharacterized protein	LIC_10760	0.9564		Q72MH8	Bacterioferritin-associated ferredoxin	LIC_13209 PE	0.3973
Q72NJ7	Uncharacterized protein	LIC_12837	0.9563		Q72PM0	Prephenate (Chorismate) dehydrogenase	tyrA PE	0.3972
Q72PD1	YajC	yajC	0.9520		Q72P77	Alpha/beta hydrolase superfamily	LIC_12599 PE	0.3971
Q72PT2	Uncharacterized protein	LIC_12385	0.9479		Q72PA1	Succinate--CoA ligase [ADP-forming] subunit alpha	sucD PE	0.3968
Q72M83	Uncharacterized protein	LIC_13307	0.9441		Q72VB9	Acyl-CoA dehydrogenase	LIC_10382 PE	0.3968
Q72TU6	Putative lipoprotein	LIC_10920	0.9405		Q72TN8	Uncharacterized protein	LIC_10979 PE	0.3967
Q72VI4	Uncharacterized protein	LIC_10313	0.9347		Q72VT3	Uncharacterized protein	LIC_10213 PE	0.3966
Q72M02	Uncharacterized protein	LIC_13391	0.9279		Q72R31	Uncharacterized protein	LIC_11920 PE	0.3964
Q72N69	Uncharacterized protein	LIC_12968	0.9267		Q72T98	Phphoribylformylglycinamidine cyclo-ligase	purM PE	0.3962
Q72M67	Uncharacterized protein	LIC_13323	0.9167		Q72SH5	Putative methyl-accepting chemotaxis transmembrane protein	LIC_11407 PE	0.3961
Q72MH1	Uncharacterized protein	LIC_13216	0.9042		Q72QA7	GDP-L-fuce synthase	fcl PE	0.3961
Q72T10	Uncharacterized protein	LIC_11212	0.8966		Q72UB9	Uncharacterized protein	LIC_10740 PE	0.3960
Q72UA6	30S ribomal protein S12	rpsL	0.8917		Q72U55	Zinc binding dehydrogenase	adh PE	0.3956
Q72NE3	Putative lipoprotein	LIC_12891	0.8832		Q72VP3	Alcohol dehydrogenase	LIC_10253 PE	0.3953
Q72U77	Transpase, IS1501	LIC_10785	0.8818		Q72RH4	Uncharacterized protein	LIC_11771 PE	0.3953
Q72MY9	Uncharacterized protein	LIC_13050	0.8807		Q72RQ3	Methyl-accepting chemotaxis protein	mcp-2 PE	0.3952
Q72T51	Uncharacterized protein	LIC_11170	0.8759		Q72RL5	Uncharacterized protein	LIC_11730 PE	0.3951
Q72VD6	Uncharacterized protein	LIC_10362	0.8724		Q72MU0	Uracil DNA glycylase	LIC_13102 PE	0.3951
Q72QX4	Uncharacterized protein	LIC_11984	0.8708		Q72S70	Anti-sigma factor antagonist	LIC_11516 PE	0.3949
Q72VA4	Uncharacterized protein	LIC_10397	0.8651		Q72UW9	ABC transporter ATP-binding protein	ybiT PE	0.3948
Q72SJ4	Uncharacterized protein	LIC_11388	0.8630		Q72QC0	Uncharacterized protein	LIC_12192 PE	0.3948
Q72TF2	Uncharacterized protein	LIC_11069	0.8620		Q72N80	Uncharacterized protein	LIC_12957 PE	0.3948
Q72SP1	Uncharacterized protein	LIC_11338	0.8617		Q72NK5	Citrate synthase	gltA PE	0.3946
Q72UZ6	Putative lipoprotein	LIC_10507	0.8603		Q75FG9	Glutamate synthase	gltB PE	0.3946
Q72TR6	Uncharacterized protein	LIC_10951	0.8603		Q72MC6	Amidophphoribyltransferase	purF PE	0.3946
Q72VI9	Uncharacterized protein	LIC_10308	0.8584		Q72NJ2	Uncharacterized protein	LIC_12842 PE	0.3946
Q72NG8	50S ribomal protein L16	rplP	0.8555		Q72R25	Dolichol-P-gluce synthetase	mdoH PE	0.3946
Q72UA4	Uncharacterized protein	LIC_10757	0.8533		Q72MQ5	UDP-N-acetylenolpyruvoylglucamine reductase	murB PE	0.3945
Q72PB4	Uncharacterized protein	LIC_12558	0.8529		Q72T19	Histidine kinase response regulator hybrid protein	LIC_11202 PE	0.3945
Q72TF4	Uncharacterized protein	LIC_11067	0.8504		Q72PG1	ATPase	LIC_12510 PE	0.3945
Q72VG7	Uncharacterized protein	LIC_10330	0.8503		Q72VZ7	RNA polymerase ECF-type sigma factor	LIC_10144 PE	0.3945
Q72MV5	Uncharacterized protein	LIC_13084	0.8499		Q72PJ7	2-oxoglutarate dehydrogenase E1 component	sucA PE	0.3944
Q75FY9	BatC	batC	0.8466		Q72UI7	Uncharacterized protein	LIC_10670 PE	0.3943
Q72T12	Uncharacterized protein	LIC_11210	0.8445		Q72PW4	Uncharacterized protein	LIC_12353 PE	0.3943
Q72TW2	Uncharacterized protein	LIC_10902	0.8434		Q72R50	Pyruvate dehydrogenase beta2 subunit protein	acoB PE	0.3941
Q72SK8	Flagellar protein	fliO	0.8416		Q72Q95	Putative lipoprotein	LIC_12217 PE	0.3940
Q72VC2	Uncharacterized protein	LIC_10379	0.8372		Q72T15	Uncharacterized protein	LIC_11206 PE	0.3940
Q72UW8	Uncharacterized protein	LIC_10539	0.8370		Q72UU9	Uncharacterized protein	LIC_10558 PE	0.3936
Q72U43	Putative lipoprotein	LIC_10821	0.8351		Q72V46	Uncharacterized protein	LIC_10457 PE	0.3935
Q72RT0	Putative lipoprotein	LIC_11660	0.8320		Q72M55	Putative aminotransferase	LIC_13336 PE	0.3934
Q72RZ5	Uncharacterized protein	LIC_11593	0.8305		Q72T48	Uncharacterized protein	LIC_11173 PE	0.3933
Q72NM8	Uncharacterized protein	LIC_12804	0.8293		Q72QB0	UDP-gluce 4-epimerase	LIC_12202 PE	0.3933
Q72MF3	Malate permease	LIC_13235	0.8291		Q72UD3	Uncharacterized protein	LIC_10724 PE	0.3929
Q75FY6	Uncharacterized protein	LIC_20045	0.8287		Q72S02	Tautomerase	LIC_11585 PE	0.3929
Q72QH7	Uncharacterized protein	LIC_12136	0.8258		Q72QL6	Histidine kinase sensor protein	LIC_12097 PE	0.3929
Q72VP6	Uncharacterized protein	LIC_10250	0.8245		Q72SB2	Transpase, ISlin1	LIC_11472 PE	0.3927
Q72P98	Uncharacterized protein	LIC_12577	0.8244		Q75FU6	Methionine synthase	metH PE	0.3926
Q72PN3	Uncharacterized protein	LIC_12435	0.8231		Q72QS4	Flagellar basal body protein	flhO PE	0.3926
Q75FL9	Uncharacterized protein	LIC_20163	0.8231		Q72TX2	Biopolymer transport exbB-like protein	LIC_10892 PE	0.3926
Q72UM1	Uncharacterized protein	LIC_10636	0.8229		Q72ML2	SET domain-containing protein	LIC_13181 PE	0.3926
Q75FD4	Uncharacterized protein	LIC_20260	0.8219		Q72T78	Metal dependent phphohydrolase	LIC_11143 PE	0.3926
Q72RW3	Uncharacterized protein	LIC_11625	0.8212		P62643	Chemotaxis response regulator protein-glutamate methylesterase of group 3 operon	cheB3 PE	0.3924
Q72ME5	Uncharacterized protein	LIC_13243	0.8195		Q72T55	SAM-dependent methyltransferase	smtA PE	0.3924
Q72UT2	Uncharacterized protein	LIC_10575	0.8170		Q72RV1	Uncharacterized protein	LIC_11637 PE	0.3924
Q72RZ8	Exodeoxyribonuclease 7 small subunit	xseB	0.8163		Q72TA7	Uncharacterized protein	LIC_11114 PE	0.3918
Q72TA1	Phage-related protein	LIC_11120	0.8156		Q72RN9	Uncharacterized protein	LIC_11706 PE	0.3916
Q72QR3	Uncharacterized protein	LIC_12049	0.8153		Q72PA6	Uncharacterized protein	LIC_12568 PE	0.3913
Q72NN3	Uncharacterized protein	LIC_12799	0.8152		P62371	Histidine--tRNA ligase	hisS PE	0.3911
Q72VI3	Uncharacterized protein	LIC_10314	0.8144		Q72MC8	Uncharacterized protein	LIC_13260 PE	0.3911
Q72SS6	Putative lipoprotein	LIC_11299	0.8133		Q72SC1	Uncharacterized protein	LIC_11463 PE	0.3911
Q72R92	Uncharacterized protein	LIC_11856	0.8129		Q72SZ0	Uncharacterized protein	LIC_11232 PE	0.3911
Q72SW7	Uncharacterized protein	LIC_11255	0.8100		Q72NX2	Transcription termination/antitermination protein NusA	nusA PE	0.3911
Q72TZ6	Uncharacterized protein	LIC_10868	0.8093		Q72QJ7	Uncharacterized protein	LIC_12116 PE	0.3910
Q75FH1	Uncharacterized protein	LIC_20218	0.8090		Q72T95	GGDEF family protein	LIC_11126 PE	0.3908
Q72NI0	50S ribomal protein L15	rplO	0.8087		Q72QC5	Peramine synthetase	per PE	0.3908
Q72U23	Undecaprenyl-phphate alpha-N-acetylglucaminyltransferase	rfe	0.8068		Q72M90	3-hydroxyacyl-CoA dehydrogenase	fadB PE	0.3907
Q72PH4	Uncharacterized protein	LIC_12497	0.8015		Q72SE4	Histidine kinase sensor protein	LIC_11439 PE	0.3906
Q72NL1	Uncharacterized protein	LIC_12823	0.8009		Q72NF7	Uncharacterized protein	LIC_12877 PE	0.3905
Q72RA6	Uncharacterized protein	LIC_11842	0.8004		Q72VV1	Photoproduct lyase	splB PE	0.3903
Q72TC2	Uncharacterized protein	LIC_11099	0.8002		Q72SK6	Flagellar protein	flhB PE	0.3902
Q72TM0	Uncharacterized protein	LIC_10997	0.7992		Q72RU2	Lipoyl synthase	lipA PE	0.3901
Q75FD3	Uncharacterized protein	LIC_20261	0.7979		P62472	Ribomal RNA small subunit methyltransferase H	rsmH PE	0.3900
Q72UK3	Uncharacterized protein	LIC_10654	0.7973		Q72Q56	Uncharacterized protein	LIC_12257 PE	0.3900
Q72MJ6	Carbon storage regulator homolog	csrA	0.7957		Q72W06	SET domain-containing protein	LIC_10135 PE	0.3899
Q72UH4	Methylamine utilization protein	mauL	0.7949		Q72VV2	Short-chain dehydrogenase	LIC_10194 PE	0.3898
Q75G15	Uncharacterized protein	LIC_20029	0.7926		Q72S55	Flagellin	LIC_11531 PE	0.3898
Q72TR4	Uncharacterized protein	LIC_10953	0.7921		Q72PX8	Uncharacterized protein	LIC_12339 PE	0.3898
Q72V36	Uncharacterized protein	LIC_10467	0.7904		Q72W94	Aer	aer PE	0.3898
Q72TG4	Uncharacterized protein	LIC_11057	0.7897		Q72MP9	Uncharacterized protein	LIC_13144 PE	0.3897
Q72UB5	Uncharacterized protein	LIC_10744	0.7866		Q72RS0	Enoyl-CoA hydratase	LIC_11672 PE	0.3897
Q72TE7	Uncharacterized protein	LIC_11074	0.7857		Q72QI3	Aminotransferase	LIC_12130 PE	0.3895
Q72MX0	Transpase, ISlin1	LIC_13069	0.7856		Q72SB3	Transpase, ISlin1	LIC_11471 PE	0.3895
Q72V55	30S ribomal protein S20	rpsT	0.7848		Q72UX8	Uncharacterized protein	LIC_10529 PE	0.3895
Q72WC6	LipL21	lipL21	0.7848		Q72WC9	Uncharacterized protein	LIC_10008 PE	0.3895
Q72U74	Flagellar filament sheath protein	flaA-1	0.7846		Q72NQ3	Uncharacterized protein	LIC_12779 PE	0.3894
Q72TT4	Uncharacterized protein	LIC_10933	0.7842		Q72RY9	Tyrine recombinase XerC	xerC PE	0.3893
Q72QA2	Hsp15-like protein	LIC_12210	0.7826		Q72U90	Uncharacterized protein	LIC_10771 PE	0.3893
Q72VC4	Putative lipoprotein	LIC_10377	0.7821		Q72MQ7	Acyl-CoA dehydrogenase	acd PE	0.3890
Q72TL5	LipL71	lipL71	0.7807		Q72N66	FtsQ	ftsQ PE	0.3890
Q72NU3	Putative lipoprotein	LIC_12736	0.7804		Q72VL1	Penicillin G acylase	paC PE	0.3890
Q72RM3	Uncharacterized protein	LIC_11722	0.7803		Q75G23	UTP-gluce-1-phphate uridyltransferase	galU PE	0.3888
Q72MG1	Uncharacterized protein	LIC_13226	0.7801		Q72QH9	Sugar transferase	hlpA PE	0.3888
Q72SW9	Uncharacterized protein	LIC_11253	0.7800		Q72PB9	Uncharacterized protein	LIC_12553 PE	0.3886
Q72VG9	Uncharacterized protein	LIC_10328	0.7799		Q72NU2	Site-specific modification DNA-methyltransferase	LIC_12737 PE	0.3885
Q75FJ3	Uncharacterized protein	LIC_20189	0.7754		Q72M78	Uncharacterized protein	LIC_13312 PE	0.3884
Q72R09	Uncharacterized protein	LIC_11943	0.7744		Q72V96	Uncharacterized protein	LIC_10405 PE	0.3883
Q72LT9	Putative lipoprotein	LIC_13460	0.7739		Q72SP5	Uncharacterized protein	LIC_11332 PE	0.3883
Q72TY4	Uncharacterized protein	LIC_10880	0.7735		Q75FI6	Uncharacterized protein	LIC_20198 PE	0.3883
Q72VV5	Peptidoglycan associated cytoplasmic membrane protein	LIC_10191	0.7733		Q72SZ2	Putative lipoprotein	LIC_11230 PE	0.3882
Q72N13	Uncharacterized protein	LIC_13025	0.7730		Q72RD7	Glutaredoxin	LIC_11809 PE	0.3882
Q72NI5	30S ribomal protein S13	rpsM	0.7722		Q72VF6	Uncharacterized protein	LIC_10341 PE	0.3881
Q72QY3	Outer membrane protein	LIC_11975	0.7721		Q72VB8	Probable 2,3-bisphphoglycerate-independent phphoglycerate mutase	gpmI PE	0.3879
Q72UN0	Uncharacterized protein	LIC_10627	0.7702		P61975	Malate dehydrogenase	mdh PE	0.3878
Q75G08	Uncharacterized protein	LIC_20007	0.7686		Q72UA8	DNA-directed RNA polymerase subunit beta	rpoB PE	0.3877
Q72T52	Uncharacterized protein	LIC_11169	0.7661		Q72VW4	Uncharacterized protein	LIC_10182 PE	0.3876
Q72TF0	Uncharacterized protein	LIC_11071	0.7629		Q72SG6	ATP-dependent Clp protease proteolytic subunit 1	clpP1 PE	0.3873
Q72P39	50S ribomal protein L31	rpmE	0.7619		Q72P07	Adenylate/guanylate cyclase	cyaA PE	0.3872
Q72MU1	Outer membrane protein with alpha integrin like repeat domains	LIC_13101	0.7617		Q72TM4	Histidine kinase sensor protein	kdpD PE	0.3870
Q72NX3	Translation initiation factor IF-2	infB	0.7615		Q72MN3	Transpase, ISlin1	LIC_13160 PE	0.3870
Q72PP5	Prepilin leader peptidase	pilD	0.7610		Q72V70	ATP-dependent zinc metalloprotease FtsH	ftsH PE	0.3870
Q72SB1	Transpase, ISlin1	LIC_11473	0.7603		Q72RT4	Phphoribylglycinamide formyltransferase	purN PE	0.3869
Q72SY4	ATP synthase subunit c	at	0.7602		Q72RJ1	Lipoprotein with phpholipase D domain	LIC_11754 PE	0.3869
Q72RG2	Uncharacterized protein	LIC_11783	0.7599		Q72PC9	Phphatidylglycerophphate synthase	pgsA PE	0.3868
Q72VX4	Uncharacterized protein	LIC_10171	0.7598		Q72R93	D-alanine--D-alanine ligase	ddl PE	0.3866
Q72S12	Uncharacterized protein	LIC_11575	0.7591		Q72T05	Uncharacterized protein	LIC_11217 PE	0.3865
Q72QA1	Probable 15 kDa heat shock protein	hsp15	0.7578		Q72TS9	ATP-dependent RNA helicase	LIC_10938 PE	0.3864
Q72W70	Uncharacterized protein	LIC_10067	0.7575		Q72UG2	Uncharacterized protein	LIC_10695 PE	0.3864
Q72SD3	Transpase, ISlin1	LIC_11450	0.7560		Q72T91	GGDEF family protein	LIC_11130 PE	0.3864
Q72Q10	Uncharacterized protein	LIC_12304	0.7557		Q75FP6	Uncharacterized protein	LIC_20136 PE	0.3863
Q72MZ4	Uncharacterized protein	LIC_13045	0.7550		Q72N17	Uncharacterized protein	LIC_13021 PE	0.3863
Q72U44	Uncharacterized protein	LIC_10820	0.7539		Q75FP2	Putative permease	LIC_20140 PE	0.3861
Q72VV6	Cytoplasmic membrane protein	LIC_10190	0.7533		Q72N61	Uncharacterized protein	LIC_12977 PE	0.3861
Q72LX6	Uncharacterized protein	LIC_13417	0.7522		Q72U30	Uncharacterized protein	LIC_10834 PE	0.3860
Q72RX6	Uncharacterized protein	LIC_11612	0.7515		Q72TL7	Short-chain dehydrogenase	LIC_11000 PE	0.3856
Q72UY3	Uncharacterized protein	LIC_10520	0.7514		Q72T79	DNA repair protein RadA	radA PE	0.3856
P61440	Chaperone protein DnaJ	dnaJ	0.7512		Q72Q22	N5-carboxyaminoimidazole ribonucleotide mutase	purE PE	0.3855
Q72QN9	Aspartate 1-decarboxylase	panD	0.7507		Q72NK1	Arabine kinase	LIC_12833 PE	0.3853
Q72MY1	Uncharacterized protein	LIC_13058	0.7498		Q72PT8	Histidine kinase sensor protein	LIC_12379 PE	0.3852
Q72VL2	Putativeacetyltransferase	LIC_10285	0.7461		Q72RI6	Endonuclease III	nth PE	0.3850
Q72PX3	Uncharacterized protein	LIC_12344	0.7454		Q72VA1	Uncharacterized protein	LIC_10400 PE	0.3850
Q72MN4	Transpase, ISlin1	LIC_13061	0.7437		Q72MI4	Uncharacterized protein	LIC_13203 PE	0.3849
Q72RX8	4-hydroxybenzoate octaprenyltransferase	ubiA	0.7434		Q72M29	Chloride channel	eriL PE	0.3849
Q72SL0	Uncharacterized protein	LIC_11369	0.7428		Q72PV2	Uncharacterized protein	LIC_12365 PE	0.3848
Q72UK4	Uncharacterized protein	LIC_10653	0.7427		Q72S13	Uncharacterized protein	LIC_11574 PE	0.3848
Q72SX4	Alginate o-acetyltransferase	LIC_11248	0.7423		Q72V03	Uncharacterized protein	LIC_10500 PE	0.3845
Q72T11	Uncharacterized protein	LIC_11211	0.7411		Q72PT6	Uncharacterized protein	LIC_12381 PE	0.3844
Q72TW6	LipL48	lipL48	0.7405		Q72RX7	Uncharacterized protein	LIC_11611 PE	0.3843
Q72U89	Uncharacterized protein	LIC_10772	0.7391		Q72QY2	Acyl-CoA dehydrogenase	LIC_11976 PE	0.3843
Q72UA5	30S ribomal protein S7	rpsG	0.7384		Q72VA0	Uncharacterized protein	LIC_10401 PE	0.3843
Q72RI8	Peptide chain release factor 2-like protein	prfH	0.7383		Q75FY2	Uncharacterized protein	LIC_20049 PE	0.3841
Q72SG8	Acyl-CoA thioesterase	tesA	0.7380		Q72SZ1	Transcriptional regulator (TetR family)	LIC_11231 PE	0.3840
Q72T14	Putative lipoprotein	LIC_11207	0.7378		Q72MA6	DNA ligase	ligA PE	0.3839
Q72LY3	Uncharacterized protein	LIC_13410	0.7374		Q72QG8	Putative glycyltransferase	LIC_12145 PE	0.3839
Q72NG4	50S ribomal protein L2	rplB	0.7368		Q72UZ9	Uncharacterized protein	LIC_10504 PE	0.3839
Q72RV9	Thiol:disulfide interchange protein	dsbA	0.7366		Q72TX8	Transpase, ISlin1	LIC_10886 PE	0.3839
Q72PS4	Ankyrin-like protein	LIC_12393	0.7359		Q72T80	Ribonuclease D	LIC_11141 PE	0.3838
Q72UW3	Outer membrane protein	LIC_10544	0.7359		Q72VZ9	NADH-quinone oxidoreductase subunit I	nuoI PE	0.3835
Q72NH6	50S ribomal protein L6	rplF	0.7352		Q72LY9	Acetyl-coenzyme A synthetase	acsA PE	0.3832
Q72W95	Uncharacterized protein	LIC_10042	0.7344		Q72QT1	Cysteine--tRNA ligase	cysS PE	0.3832
Q72MX9	LipL36	lipL36	0.7340		Q72LS3	Cystine-binding periplasmic protein	LIC_13478 PE	0.3832
Q75FN1	TonB-dependent outer membrane receptor	LIC_20151	0.7334		Q72RY2	Uncharacterized protein	LIC_11606 PE	0.3832
Q72MF0	Uncharacterized protein	LIC_13238	0.7332		Q72UG7	Uncharacterized protein	LIC_10690 PE	0.3832
Q75G29	Uncharacterized protein	LIC_20035	0.7324		Q72MG8	Phenylalanine--tRNA ligase beta subunit	pheT PE	0.3831
Q72NG0	30S ribomal protein S10	rpsJ	0.7322		Q72SD4	Transpase, ISlin1	LIC_11449 PE	0.3830
Q72UW2	Peptide methionine sulfoxide reductase MsrA	msrA	0.7322		Q72TV4	Uncharacterized protein	LIC_10912 PE	0.3830
Q72R06	Uncharacterized protein	LIC_11946	0.7321		Q72NF9	Elongation factor Tu	tuf PE	0.3828
Q72W73	Uncharacterized protein	LIC_10064	0.7310		Q72VB3	Uncharacterized protein	LIC_10388 PE	0.3828
Q72MZ2	Uncharacterized protein	LIC_13047	0.7306		Q72UM7	Uncharacterized protein	LIC_10630 PE	0.3827
Q72Q65	Uncharacterized protein	LIC_12247	0.7301		Q72W66	Uncharacterized protein	LIC_10071 PE	0.3827
Q72SV1	Uncharacterized protein	LIC_11271	0.7301		Q72RC6	Cysteine synthase	LIC_11820 PE	0.3826
Q72UG3	Uncharacterized protein	LIC_10694	0.7299		Q72S42	ABC transporter, ATP-binding protein	LIC_11544 PE	0.3825
Q72S44	Uncharacterized protein	LIC_11542	0.7298		Q72NV8	Transpase, IS1533	LIC_12721 PE	0.3825
Q72NT8	NADH-quinone oxidoreductase subunit A	nuoA	0.7287		Q72TH3	Molybdate metabolism regulator	LIC_11048 PE	0.3824
Q72MN7	Uncharacterized protein	LIC_13156	0.7282		Q72U00	Uncharacterized protein	LIC_10864 PE	0.3824
Q72SF9	Peptidyl-prolyl cis-trans isomerase	fkp	0.7281		Q72N79	Uncharacterized protein	LIC_12958 PE	0.3820
Q72PI0	Uncharacterized protein	LIC_12491	0.7279		Q72TL8	Uncharacterized protein	LIC_10999 PE	0.3820
Q72MA4	Uncharacterized protein	LIC_13284	0.7275		Q72SI5	Uncharacterized protein	LIC_11397 PE	0.3819
Q72P75	Uncharacterized protein	LIC_12601	0.7259		Q72P57	Uncharacterized protein	LIC_12619 PE	0.3817
Q72S27	50S ribomal protein L19	rplS	0.7256		Q72PH6	3-hydroxybutyryl-CoA dehydratase	crt PE	0.3816
Q72W53	Uncharacterized protein	LIC_10087	0.7256		Q72TK3	Adenyluccinate lyase	purB PE	0.3816
Q72MF9	Uncharacterized protein	LIC_13228	0.7253		Q72PU0	Capsule biynthesis protein	capA PE	0.3814
Q72UI1	Heme exporter protein B	LIC_10676	0.7252		Q72WA1	Uncharacterized protein	LIC_10036 PE	0.3813
Q72SJ6	Uncharacterized protein	LIC_11386	0.7245		Q72RP6	Tyrine--tRNA ligase	tyrS PE	0.3812
Q72QC7	Fuce synthetase	fcI	0.7239		Q72MY0	Putative lipoprotein	LIC_13059 PE	0.3812
Q72Q13	Phphatidylserine synthase	pssA	0.7235		Q72T01	Histidine kinase sensor protein	LIC_11221 PE	0.3811
Q72T33	Flagellar hook protein FlgE	flgE	0.7231		Q72TY9	Molybdopterin oxidoredutase membrane subunit	LIC_10875 PE	0.3809
Q72UP0	Gamma-glutamyl carboxylase-like protein	LIC_10617	0.7231		Q72MW7	Adenylate/guanylate cyclase	LIC_13072 PE	0.3809
Q72PQ4	Uncharacterized protein	LIC_12414	0.7210		Q72SY6	Uncharacterized protein	LIC_11236 PE	0.3807
Q72PX2	Uncharacterized protein	LIC_12345	0.7209		Q72T61	Uncharacterized protein	LIC_11160 PE	0.3807
Q72W81	Uncharacterized protein	LIC_10056	0.7206		Q72PZ1	Serine/threonine kinase with GAF domain	LIC_12324 PE	0.3806
Q72UG0	Uncharacterized protein	LIC_10697	0.7200		Q72S69	Acetyl-CoA carboxylase alpha subunit	accA2 PE	0.3805
Q72SQ4	Uncharacterized protein	LIC_11321	0.7199		Q72TB1	Histidine kinase response regulator hybrid protein	LIC_11110 PE	0.3804
Q72TC9	Uncharacterized protein	LIC_11092	0.7197		Q72RT5	Bifunctional purine biynthesis protein PurH	purH PE	0.3802
Q72V33	Peptide chain release factor 2	prfB	0.7196		Q72QS1	Uncharacterized protein	LIC_12041 PE	0.3802
Q72S23	UPF0102 protein LIC	LIC_11564	0.7195		Q72M62	Uncharacterized protein	LIC_13329 PE	0.3802
Q75FM2	Uncharacterized protein	LIC_20160	0.7192		Q72VE3	Uncharacterized protein	LIC_10355 PE	0.3802
Q72UH7	Phphoribylformylglycinamidine synthase subunit PurS	purS	0.7179		Q72QQ8	Uncharacterized protein	LIC_12054 PE	0.3802
Q72SV4	Uncharacterized protein	LIC_11268	0.7177		Q72S94	Uncharacterized protein	LIC_11490 PE	0.3801
Q72V84	Uncharacterized protein	LIC_10417	0.7176		Q72UJ0	Thioesterase	LIC_10667 PE	0.3801
Q72U84	Uncharacterized protein	LIC_10777	0.7172		Q72TF5	Single-stranded DNA exonuclease	recJ PE	0.3800
Q75FH2	ExbD	exbD	0.7169		Q75G17	Phphotyrine protein phphatase	wzb PE	0.3798
Q72US3	Uncharacterized protein	LIC_10584	0.7167		Q72PI4	Uncharacterized protein	LIC_12487 PE	0.3797
Q72VF4	Integrase/recombinase	LIC_10343	0.7165		Q72S48	ADP-hepte synthase	rfaE2 PE	0.3795
Q72T77	Putative lipoprotein	LIC_11144	0.7158		Q72MQ6	cGMP-specific phphodiesterase	LIC_13137 PE	0.3793
Q72VD2	Putative lipoprotein	LIC_10368	0.7143		Q72UE6	Cytoplasmic membrane protein	LIC_10711 PE	0.3793
Q72TU0	Uncharacterized protein	LIC_10926	0.7142		Q72PA7	Adenyluccinate synthetase	purA PE	0.3791
Q72N72	Putative lipoprotein	LIC_12965	0.7137		Q75FR6	RNA polymerase ECF-type sigma factor	LIC_20115 PE	0.3790
Q72U31	Uncharacterized protein	LIC_10833	0.7134		Q72NL0	Uncharacterized protein	LIC_12824 PE	0.3788
Q72VP9	Uncharacterized protein	LIC_10247	0.7131		Q72R81	UDP-N-acetylmuramoyl-L-alanyl-D-glutamate--2,6-diaminopimelate ligase	murE PE	0.3786
Q72QL8	SecG	secG	0.7129		Q72NF0	Arylsulfatase	aslA PE	0.3786
Q72NW8	Uncharacterized protein	LIC_12710	0.7129		Q72SE2	Uncharacterized protein	LIC_11441 PE	0.3785
Q72MU6	Uncharacterized protein	LIC_13093	0.7126		Q72WB7	Uncharacterized protein	LIC_10020 PE	0.3785
Q72VL9	Thioredoxin-like protein	LIC_10278	0.7122		Q72VJ5	Uncharacterized protein	LIC_10302 PE	0.3785
Q75FK6	Lipoprotein	LIC_20176	0.7101		Q72R85	UDP-N-acetylmuramate--L-alanine ligase	murC PE	0.3785
Q72TJ1	Putative lipoprotein	LIC_11030	0.7087		Q72TR9	ABC transporter, ATP-binding protein	LIC_10948 PE	0.3784
Q72QL4	Uncharacterized protein	LIC_12099	0.7086		Q72UT8	Uncharacterized protein	LIC_10569 PE	0.3784
Q72V91	Uncharacterized protein	LIC_10410	0.7086		Q72SH3	Acetolactate synthase	LIC_11409 PE	0.3783
Q72UZ5	Putative lipoprotein	LIC_10508	0.7083		Q72WC1	Maf-like protein LIC	LIC_10016 PE	0.3782
Q72W63	Diaminopimelate epimerase	dapF	0.7081		Q72QB5	Aminotransferase	LIC_12197 PE	0.3781
Q72V72	50S ribomal protein L25	rplY	0.7081		Q75FF4	S-adenylmethionine decarboxylase proenzyme	speH PE	0.3780
Q72U87	Putative lipoprotein	LIC_10774	0.7081		Q72MV1	Response regulator	LIC_13088 PE	0.3779
Q72VQ0	Uncharacterized protein	LIC_10246	0.7077		Q72PA3	Uncharacterized protein	LIC_12572 PE	0.3777
Q72SN2	Transpase, IS1501	LIC_10981	0.7068		Q72TL6	Transpase, IS1533	LIC_11002 PE	0.3777
Q72NS3	DshA	dshA	0.7063		Q72WD0	tRNA-dihydrouridine synthase	LIC_10007 PE	0.3776
Q75FT8	Bacterioferritin comigratory protein	bcp	0.7045		Q75FS3	Anti-sigma factor antagonist	LIC_20108 PE	0.3774
Q72QX3	RNA-binding protein	LIC_11985	0.7044		Q72QZ2	Uncharacterized protein	LIC_11960 PE	0.3773
Q72R46	Putative lipoprotein	LIC_11903	0.7039		Q72PP8	Uncharacterized protein	LIC_12420 PE	0.3773
Q72PW2	Cell surface saccharide acetylase protein	yrhL	0.7037		Q75FR2	Cobalamin biynthesis protein CobD	cobD PE	0.3771
Q72WB6	Putative lipoprotein	LIC_10021	0.7036		Q72PW3	Putative transcriptional regulator	LIC_12354 PE	0.3771
Q72VB0	Uncharacterized protein	LIC_10391	0.7032		Q72Q51	Uncharacterized protein	LIC_12262 PE	0.3770
Q72NP9	Dolichyl-phphate-manne-protein mannyltransferase	LIC_12783	0.7020		Q72ML8	Potassium uptake system protein	trkA PE	0.3770
Q72R10	Uncharacterized protein	LIC_11942	0.7018		Q72PJ1	Uncharacterized protein	LIC_12480 PE	0.3769
Q72TP0	Sodium bile acid symporter family	LIC_10977	0.7018		Q72QE2	Uncharacterized protein	LIC_12170 PE	0.3768
Q72VK3	GlcG	glcG	0.7009		Q72T38	Uncharacterized protein	LIC_11183 PE	0.3766
Q75FM9	Uncharacterized protein	LIC_20153	0.7008		Q72TN9	Syringomycin channel-forming protein	LIC_10978 PE	0.3765
Q72TX5	TonB	tonB	0.7002		Q72RV3	Uncharacterized protein	LIC_11635 PE	0.3765
Q72QA0	Uncharacterized protein	LIC_12212	0.6997		Q72P47	Enoyl-CoA hydratase	ech3 PE	0.3764
Q72VR6	Uncharacterized protein	LIC_10230	0.6997		Q72M72	Fatty acid synthase subunit beta	fas1 PE	0.3764
Q72V07	Uncharacterized protein	LIC_10496	0.6990		Q72TC0	Dihydroxy-acid dehydratase	ilvD PE	0.3763
Q72NU0	MaoC family protein	LIC_12739	0.6975		Q72TP2	Transcriptional regulator (AraC family)	LIC_10975 PE	0.3763
Q72U97	UPF0234 protein LIC	LIC_10764	0.6970		P61547	UPF0316 protein LIC	LIC_12973 PE	0.3762
Q72PM5	50S ribomal protein L32	rpmF	0.6955		Q72SD9	Response regulator	LIC_11444 PE	0.3761
Q72MP2	Putative lipoprotein	LIC_13151	0.6953		Q72S82	Uncharacterized protein	LIC_11502 PE	0.3761
Q72RC8	Uncharacterized protein	LIC_11818	0.6952		Q75FP4	Capsular polysaccharide biynthesis protein	capD PE	0.3760
Q72W04	[protein-PII] uridylyltransferase	LIC_10137	0.6943		Q72R59	Flagellar filament 35 kDa core protein	flaB PE	0.3759
Q72LX5	Uncharacterized protein	LIC_13418	0.6941		Q72P88	Putative lipoprotein	LIC_12587 PE	0.3759
Q72RC4	3-isopropylmalate dehydratase large subunit	leuC	0.6937		Q72WD5	DNA polymerase III subunit beta	dnaN PE	0.3759
Q75G12	Uncharacterized protein	LIC_20001	0.6936		Q72M95	Uncharacterized protein	LIC_13293 PE	0.3759
Q72UN3	Flagellar protein	fliL	0.6933		Q72SA5	Tyrine recombinase XerD	xerD PE	0.3758
Q75FH7	Uncharacterized protein	LIC_20212	0.6918		Q72TY5	Putative lipoprotein	LIC_10879 PE	0.3755
P61444	Protein GrpE	gr	0.6916		Q72VN2	Transpase, ISlin1	LIC_10264 PE	0.3754
Q72UA3	Uncharacterized protein	LIC_10758	0.6906		Q75FH9	Transport system kinase	LIC_20210 PE	0.3753
Q72PC6	Outer membrane lipoprotein carrier protein	lolA	0.6906		Q72LR8	Uncharacterized protein	LIC_13483 PE	0.3752
Q72N60	Peptide methionine sulfoxide reductase MsrA	msrA	0.6897		P62641	Chemotaxis response regulator protein-glutamate methylesterase of group 1 operon	cheB1 PE	0.3751
Q72TP9	Uncharacterized protein	LIC_10968	0.6892		Q72VY6	tRNA modification GTPase MnmE	mnmE PE	0.3750
Q72SZ5	Uncharacterized protein	LIC_11227	0.6883		Q72QI8	dTDP-4-dehydrorhamne reductase	rfbD PE	0.3750
Q72PT0	Conserved putative permease protein	yljI	0.6870		Q72VY2	Uncharacterized protein	LIC_10163 PE	0.3750
Q72RA7	Uncharacterized protein	LIC_11841	0.6869		Q72SR1	Uncharacterized protein	LIC_11314 PE	0.3749
Q72N96	Cytoplasmic membrane protein	LIC_12940	0.6868		Q72UJ2	Uncharacterized protein	LIC_10665 PE	0.3749
Q72UD2	Uncharacterized protein	LIC_10725	0.6868		Q72PL9	Chorismate mutase and prephenate dehydratase	pheA PE	0.3746
Q72LS4	Uncharacterized protein	LIC_13477	0.6866		Q72QE6	Alcohol dehydrogenase	LIC_12166 PE	0.3745
Q72SY5	ATP synthase subunit a	atpB	0.6865		Q72TS7	Uncharacterized protein	LIC_10940 PE	0.3745
Q72R63	Putative lipoprotein	LIC_11885	0.6860		Q72Q52	Uncharacterized protein	LIC_12261 PE	0.3745
Q72W38	Peptide chain release factor 1	prfA	0.6856		Q72SN3	Transpase, IS1501	LIC_11346 PE	0.3744
Q75FH8	Uncharacterized protein	LIC_20211	0.6854		Q72W10	tRNA(Ile)-lysidine synthase	tilS PE	0.3742
Q75FI3	Cytoplasmic membrane protein	LIC_20206	0.6853		Q72VU6	Glycyltransferase	LIC_10200 PE	0.3742
Q72VS2	Uncharacterized protein	LIC_10224	0.6851		Q72U51	Cytochrome C biogenesis protein	ccmF PE	0.3740
Q72QK1	Single-stranded DNA-binding protein	ssb	0.6846		Q72LU6	Putative lipoprotein	LIC_13447 PE	0.3739
Q72RR5	Uncharacterized protein	LIC_11677	0.6839		Q72N86	Folylpolyglutamate synthase	folC PE	0.3739
Q72TD5	Uncharacterized protein	LIC_11086	0.6837		Q72LT0	Ferredoxin--NADP reductase	LIC_13470 PE	0.3738
Q72QK3	50S ribomal protein L9	rplI	0.6830		Q72NZ1	Exodeoxyribonuclease V beta chain	recB PE	0.3737
Q72QP6	Uncharacterized protein	LIC_12067	0.6828		Q72TC5	Uncharacterized protein	LIC_11096 PE	0.3737
Q72S90	GldF	gldF	0.6821		Q72QI2	Uncharacterized protein	LIC_12131 PE	0.3736
Q72PM3	Uncharacterized protein	LIC_12446	0.6818		Q72NV9	Uncharacterized protein	LIC_12719 PE	0.3735
Q72MS6	Transpase, ISlin1	LIC_13116	0.6816		Q72QI9	dTDP-gluce 4,6-dehydratase	rfbB PE	0.3735
Q72P00	ATP-dependent DNA ligase	LIC_12677	0.6816		Q72VI2	Phpherine aminotransferase	serC PE	0.3733
Q72WB9	Putative lipoprotein	LIC_10018	0.6811		Q72V76	Uncharacterized protein	LIC_10425 PE	0.3733
Q72V04	Outer membrane protein	LIC_10499	0.6808		Q72R75	Chorismate dehydratase	mqnA PE	0.3731
Q72NQ5	Uncharacterized protein	LIC_12775	0.6807		Q72VA9	Uncharacterized protein	LIC_10392 PE	0.3731
Q72VK9	7-cyano-7-deazaguanine synthase	queC	0.6805		Q72UF4	Uncharacterized protein	LIC_10703 PE	0.3729
Q72SK2	Uncharacterized protein	LIC_11379	0.6801		Q72UN2	3-deoxy-manno-octulonate cytidylyltransferase	kdsB PE	0.3728
Q72RA3	Uncharacterized protein	LIC_11845	0.6795		Q72P12	Uncharacterized protein	LIC_12665 PE	0.3727
Q72NV0	Uncharacterized protein	LIC_12729	0.6793		Q72R58	Flagellin	LIC_11890 PE	0.3725
Q72LW7	Uncharacterized protein	LIC_13426	0.6792		Q72T72	Membrane metalloendopeptidase	LIC_11149 PE	0.3724
Q72R86	Uncharacterized protein	LIC_11862	0.6790		Q72LV1	Glutathione peroxidase	gpo PE	0.3724
Q72RL4	Peptidyl-prolyl cis-trans isomerase	slyD	0.6777		Q72NR7	Uncharacterized protein	LIC_12762 PE	0.3724
Q72VD7	Electron transport flavoprotein beta subunit	etfB2	0.6776		Q72P56	Membrane carboxypeptidase	LIC_12620 PE	0.3721
Q72VN6	Putative lipoprotein	LIC_10260	0.6770		Q72WA5	33 kDa chaperonin	LIC_10032 PE	0.3719
Q72S25	Uncharacterized protein	LIC_11561	0.6769		Q72TT8	Type I restriction enzyme	LIC_10929 PE	0.3715
Q72MP4	Uncharacterized protein	LIC_13149	0.6769		Q75FZ4	Methanol dehydrogenase regulator	moxR PE	0.3714
Q72S85	Uncharacterized protein	LIC_11499	0.6766		Q72R22	Short-chain dehydrogenase	LIC_11929 PE	0.3713
Q72SE7	Uncharacterized protein	LIC_11436	0.6765		Q72UD1	Riboflavin biynthesis protein	ribF PE	0.3713
Q72SK7	Flagellar biynthetic protein FliP	fliP	0.6763		Q72W20	Putative ribome biogenesis GTPase RsgA	rsgA PE	0.3712
Q75FD6	Uncharacterized protein	LIC_20258	0.6760		Q72NJ4	Uncharacterized protein	LIC_12840 PE	0.3712
Q72P23	Uncharacterized protein	LIC_12653	0.6756		Q75FC7	Uncharacterized protein	LIC_20267 PE	0.3711
Q72UU6	Uncharacterized protein	LIC_10561	0.6750		Q72SX5	cGMP-specific phphodiesterase	LIC_11247 PE	0.3710
Q72VN5	Uncharacterized protein	LIC_10261	0.6735		Q72SW4	MreB	mreB PE	0.3708
Q72R33	Uncharacterized protein	LIC_11918	0.6731		Q72ND2	Uncharacterized protein	LIC_12902 PE	0.3702
Q72WC0	Uncharacterized protein	LIC_10017	0.6727		Q72U45	Uncharacterized protein	LIC_10819 PE	0.3702
Q72M40	Uncharacterized protein	LIC_13351	0.6726		Q72RQ7	Endonuclease	LIC_11687 PE	0.3702
Q72PA2	Succinate--CoA ligase [ADP-forming] subunit beta	sucC	0.6722		Q72UR1	Putative lipoprotein	LIC_10596 PE	0.3700
Q72SB5	Uncharacterized protein	LIC_11469	0.6716		Q72PK6	Threonine--tRNA ligase	thrS PE	0.3699
Q72SP3	Uncharacterized protein	LIC_11334	0.6696		Q72VP5	Rad50-like protein	LIC_10251 PE	0.3698
Q72LS9	Transcriptional coactivator	LIC_13471	0.6693		Q72SG2	Phphate transporter	LIC_11421 PE	0.3698
Q72MW4	Putative lipoprotein	LIC_13075	0.6690		Q72RS4	Uncharacterized protein	LIC_11668 PE	0.3697
Q72MC3	Uncharacterized protein	LIC_13265	0.6687		Q72S64	Chemotaxis protein	cheW PE	0.3696
Q72PQ7	Uncharacterized protein	LIC_12411	0.6686		Q72T32	Uncharacterized protein	LIC_11189 PE	0.3696
Q72QT8	Uncharacterized protein	LIC_12021	0.6683		Q72R99	Uncharacterized protein	LIC_11849 PE	0.3695
Q72N36	Uncharacterized protein	LIC_13002	0.6682		Q72S71	Uncharacterized protein	LIC_11515 PE	0.3693
Q72U19	Uncharacterized protein	LIC_10845	0.6679		Q72MJ1	Uncharacterized protein	LIC_13452 PE	0.3692
Q72MW3	Putative lipoprotein	LIC_13076	0.6679		Q72VH4	2,3-bisphphoglycerate-independent phphoglycerate mutase protein	LIC_10323 PE	0.3692
Q72M84	Uncharacterized protein	LIC_13306	0.6678		Q75FJ2	Uncharacterized protein	LIC_20190 PE	0.3690
Q72MD3	Putative lipoprotein	LIC_13255	0.6670		Q72VZ8	Uncharacterized protein	LIC_10143 PE	0.3689
Q75FG8	Uncharacterized protein	LIC_20221	0.6664		Q72QL2	CinA-like protein	LIC_12101 PE	0.3688
Q72PE7	Fatty acid transport protein	salD	0.6663		Q72U41	Uncharacterized protein	LIC_10823 PE	0.3687
Q72SQ3	Uncharacterized protein	LIC_11322	0.6662		Q72MK3	Uncharacterized protein	LIC_13190 PE	0.3685
Q72VD9	Uncharacterized protein	LIC_10359	0.6661		Q72QW8	Cytoplasmic membrane protein	LIC_11990 PE	0.3684
Q72P74	Uncharacterized protein	LIC_12602	0.6658		Q72UE7	Uncharacterized protein	LIC_10710 PE	0.3682
Q72R19	Uncharacterized protein	LIC_11933	0.6658		Q72V71	Peptidyl-tRNA hydrolase	LIC_10431 PE	0.3681
Q72Q54	Cytoplasmic membrane protein	LIC_12259	0.6654		Q72TU2	Uncharacterized protein	LIC_10924 PE	0.3679
Q72LU8	Uncharacterized protein	LIC_13445	0.6653		P62414	Phphoglycerate kinase	pgk PE	0.3678
Q72VC9	Putative lipoprotein	LIC_10371	0.6652		Q72MS2	Putative diguanylate phphodiesterase	LIC_13120 PE	0.3677
Q72TA0	Uncharacterized protein	LIC_11121	0.6652		Q72N99	Anti-sigma factor antagonist	LIC_12937 PE	0.3676
Q72RB5	Uncharacterized protein	LIC_11833	0.6647		Q72QD7	Aminotransferase	LIC_12175 PE	0.3675
Q72T09	Uncharacterized protein	LIC_11213	0.6646		Q72TG8	Uncharacterized protein	LIC_11053 PE	0.3675
Q72TJ2	Uncharacterized protein	LIC_11029	0.6639		Q72P85	Drug proton antiporter	LIC_12590 PE	0.3675
Q72UZ4	Putative lipoprotein	LIC_10509	0.6637		Q72N46	Sulfate Permease	sulP PE	0.3674
Q72SL3	Uncharacterized protein	LIC_11366	0.6633		Q72T21	Histidine kinase sensor protein	LIC_11200 PE	0.3673
Q72T37	Putative lipoprotein	LIC_11184	0.6619		Q72V90	Uncharacterized protein	LIC_10411 PE	0.3673
Q72N30	Uncharacterized protein	LIC_13008	0.6617		Q72MD1	NADH oxidoreductase	LIC_13257 PE	0.3673
Q72N81	Uncharacterized protein	LIC_12956	0.6616		Q72Q98	Putative cytochrome oxidase assembly factor	LIC_12214 PE	0.3672
Q72LV7	Uncharacterized protein	LIC_13436	0.6614		Q72MS8	Transpase, ISlin1	LIC_13114 PE	0.3669
Q72SX1	Uncharacterized protein	LIC_11251	0.6613		Q72UY1	Oxidoreductase family	LIC_10522 PE	0.3665
Q72RQ2	Uncharacterized protein	LIC_11692	0.6611		Q72UH5	Methylamine utilization protein/Cytochrome c peroxidase	mauG PE	0.3665
Q72PX4	Uncharacterized protein	LIC_12343	0.6608		Q72PK5	Carbamoyl-phphate synthase small chain	carA PE	0.3664
Q72MW8	Uncharacterized protein	LIC_13071	0.6608		Q72N29	Acyl-CoA dehydrogenase	LIC_13009 PE	0.3660
Q72SN4	Ferrichrome-iron receptor	LIC_11345	0.6604		Q72V30	Valine--tRNA ligase	valS PE	0.3659
P61690	Translation initiation factor IF-1	infA	0.6590		Q72RZ2	DNA mismatch repair protein	LIC_11596 PE	0.3659
Q72NB8	CRISPR-associated endoribonuclease Cas2	cas2	0.6589		Q72UD9	Uncharacterized protein	LIC_10718 PE	0.3657
Q72NR2	Uncharacterized protein	LIC_12767	0.6585		Q72T92	GGDEF family protein	LIC_11129 PE	0.3656
Q72P28	Glutathione peroxidase	btuE	0.6584		Q72RY8	ATP-dependent protease subunit HslV	hslV PE	0.3654
Q72WB0	Uncharacterized protein	LIC_10027	0.6582		Q72TX0	Uncharacterized protein	LIC_10894 PE	0.3654
Q72QX7	Sec-independent protein translocase protein TatC	tatC	0.6578		Q72VW7	Uncharacterized protein	LIC_10179 PE	0.3654
Q72S67	Putative lipoprotein	LIC_11519	0.6577		Q72VL8	Uncharacterized protein	LIC_10279 PE	0.3653
Q72VW5	Uncharacterized protein	LIC_10181	0.6575		Q72MR9	Uncharacterized protein	LIC_13123 PE	0.3652
Q72UI0	Heme exporter protein C	LIC_10677	0.6574		Q72MN6	Uncharacterized protein	LIC_13157 PE	0.3652
Q72V05	Putative lipoprotein	LIC_10498	0.6572		Q72W54	Uncharacterized RNA methyltransferase LIC	LIC_10086 PE	0.3651
Q72S08	Uncharacterized protein	LIC_11579	0.6570		Q72QE4	Aspartate aminotransferase	LIC_12168 PE	0.3651
P61442	Chaperone protein DnaK	dnaK	0.6564		Q72SI1	Phphoglycerol transferase related protein	LIC_11401 PE	0.3651
Q72VT9	SCO1/SenC family protein	LIC_10207	0.6563		Q72QU0	ATP-dependent helicase	yoaA PE	0.3650
Q72VD3	Putative lipoprotein	LIC_10365	0.6561		Q72VC6	Transcriptional regulator (TetR family)	LIC_10375 PE	0.3649
Q72PW6	Uncharacterized protein	LIC_12351	0.6561		Q72RF7	Alpha/beta hydrolase	LIC_11788 PE	0.3649
Q72MT6	Uncharacterized protein	LIC_13106	0.6560		Q72Q39	Pyrroline-5-carboxylate reductase	proC PE	0.3648
Q72V08	Cytoplasmic membrane protein	LIC_10495	0.6555		Q72NA9	Cytochrome c peroxidase	LIC_12927 PE	0.3648
Q72NH2	50S ribomal protein L24	rplX	0.6554		Q72V57	Glutamine--fructe-6-phphate aminotransferase [isomerizing]	glmS PE	0.3646
Q72TJ5	Uncharacterized protein	LIC_11026	0.6553		Q72VP4	Exonuclease	LIC_10252 PE	0.3645
Q72VL0	6-carboxy-5,6,7,8-tetrahydropterin synthase	ptpS	0.6551		Q72PL7	Segregation and condensation protein A	scpA PE	0.3643
Q72PA5	Uncharacterized protein	LIC_12569	0.6546		Q72RP0	Uncharacterized protein	LIC_11705 PE	0.3643
Q72P71	Phage-related protein	LIC_12605	0.6545		Q72RJ9	N-acetyl-gamma-glutamyl-phphate reductase	argC PE	0.3642
Q72TD2	Uncharacterized protein	LIC_11089	0.6543		Q72MX1	Transpase, ISlin1	LIC_13068 PE	0.3641
Q72VD8	Electron transfer flavoprotein alpha-subunit	etfA	0.6542		Q72R61	Putative lipoprotein	LIC_11887 PE	0.3639
Q72TZ5	Uncharacterized protein	LIC_10869	0.6538		Q72MS0	Uncharacterized protein	LIC_13122 PE	0.3639
Q72T35	Putative flagellar protein	flbC	0.6536		Q72P16	DNA binding protein with PIN domain	vapC PE	0.3639
Q72P04	Uncharacterized protein	LIC_12673	0.6535		Q72TI8	Uncharacterized protein	LIC_11033 PE	0.3635
Q72V02	Putative lipoprotein	LIC_10501	0.6535		Q72SW5	Exopolyphphatase	ppx PE	0.3634
Q72T13	Uncharacterized protein	LIC_11209	0.6534		Q72RE8	Uncharacterized protein	LIC_11797 PE	0.3633
Q72UF2	Uncharacterized protein	LIC_10705	0.6531		Q72UZ0	Transpase, IS3	LIC_10513 PE	0.3633
Q72T99	Putative lipoprotein	LIC_11122	0.6516		Q72T23	Adenylate/guanylate cyclase	LIC_11198 PE	0.3632
Q72PF2	Uncharacterized protein	LIC_12519	0.6515		Q72NP5	Anti-sigma factor antagonist	LIC_12787 PE	0.3631
Q72W67	Uncharacterized protein	LIC_10070	0.6515		Q75FM4	ATP-dependent protease	lonA PE	0.3631
Q72UR0	Uncharacterized protein	LIC_10597	0.6515		Q72SS8	Cyclopropane-fatty-acyl-phpholipid synthase/methyltransferase	LIC_11297 PE	0.3631
Q72Q27	Putative lipoprotein	LIC_12287	0.6511		Q72S03	Transcriptional regulator (TetR family)	LIC_11584 PE	0.3631
Q72PC4	Uncharacterized protein	LIC_12547	0.6510		Q72NK4	Uncharacterized protein	LIC_12830 PE	0.3631
Q72P64	Uncharacterized protein	LIC_12612	0.6510		Q72TX7	Transpase, ISlin1	LIC_10887 PE	0.3630
Q72VF3	Anti-sigma factor antagonist	LIC_10344	0.6508		Q72VC5	Uncharacterized protein	LIC_10376 PE	0.3630
Q72TQ4	Uncharacterized protein	LIC_10963	0.6508		Q72NL2	Uncharacterized protein	LIC_12822 PE	0.3629
Q72RS1	Uncharacterized protein	LIC_11671	0.6505		Q72QM9	Uncharacterized protein	LIC_12084 PE	0.3628
Q72TE8	Putative lipoprotein	LIC_11073	0.6502		Q72SP4	Uncharacterized protein	LIC_11333 PE	0.3627
Q72MR2	Uncharacterized protein	LIC_13131	0.6501		Q72V89	Uncharacterized protein	LIC_10412 PE	0.3627
Q72VZ5	Uncharacterized protein	LIC_10146	0.6489		Q72UT6	Homerine dehydrogenase	hom PE	0.3627
Q72Q18	ABC transporter permease protein	LIC_12296	0.6488		Q72VC0	Uncharacterized protein	LIC_10381 PE	0.3621
Q72SI7	Uncharacterized protein	LIC_11395	0.6483		Q72MU8	Uncharacterized protein	LIC_13091 PE	0.3619
Q72PS0	Uncharacterized protein	LIC_12397	0.6481		Q72LZ9	Methyl-accepting chemotaxis transmembrane protein	dmcA PE	0.3617
Q72QJ4	Glycyl transferase	LIC_12119	0.6479		Q72UW0	Putative lipoprotein	LIC_10547 PE	0.3616
Q72TU9	Uncharacterized protein	LIC_10917	0.6475		Q72U26	Glyoxalase	gloA PE	0.3614
Q72UZ7	Uncharacterized protein	LIC_10506	0.6475		Q72RM9	Uncharacterized protein	LIC_11716 PE	0.3613
Q72Q81	Uncharacterized protein	LIC_12231	0.6474		Q72PV0	Ribomal silencing factor RsfS	rsfS PE	0.3612
Q72TS8	Uncharacterized protein	LIC_10939	0.6473		Q72W36	Uncharacterized protein	LIC_10104 PE	0.3611
Q72PI5	Integral membrane protein	LIC_12486	0.6472		Q72MN9	Acyl-[acyl-carrier-protein]--UDP-N-acetylglucamine O-acyltransferase	lpxA PE	0.3611
Q72N89	Flagellin protein	LIC_12947	0.6472		Q72UP3	Uncharacterized protein	LIC_10614 PE	0.3607
Q72R56	Uncharacterized protein	LIC_11892	0.6471		Q72PB8	Erythronate-4-phphate dehydrogenase	LIC_12554 PE	0.3605
Q72N47	Uncharacterized protein	LIC_12991	0.6470		Q72UJ4	Uncharacterized protein	LIC_10663 PE	0.3602
Q72RS6	Uncharacterized protein	LIC_11664	0.6468		Q75FJ6	Uncharacterized protein	LIC_20186 PE	0.3601
Q72LY2	Putative lipoprotein	LIC_13411	0.6468		Q72QV1	Uncharacterized protein	LIC_12007 PE	0.3601
Q72U99	30S ribomal protein S9	rpsI	0.6464		Q72R37	Udp-n-acetyl-d-mannamine transferase	wecG PE	0.3599
Q72LR4	ParA	parA	0.6463		Q72MT0	Uncharacterized protein	LIC_13112 PE	0.3598
Q72PQ8	Uncharacterized protein	LIC_12410	0.6462		Q72VU7	Glycyltransferase	LIC_10199 PE	0.3596
Q72SZ9	Uncharacterized protein	LIC_11223	0.6461		Q72NQ9	Gamma-glutamyl phphate reductase	proA PE	0.3595
Q72U76	Uncharacterized protein	LIC_10786	0.6452		Q72RW1	Mannyltransferase	mtf PE	0.3595
Q72UK6	Uncharacterized protein	LIC_10651	0.6448		Q72TZ2	Uncharacterized protein	LIC_10872 PE	0.3595
Q72TP4	Outer membrane protein	ompL1	0.6447		Q72P65	Phage-related protein	LIC_12611 PE	0.3593
Q72QX8	Sec-independent protein translocase protein TatA	tatA	0.6435		Q72Q79	Fructe-bisphphate aldolase	LIC_12233 PE	0.3592
Q72PG2	Uncharacterized protein	LIC_12509	0.6433		Q72SP0	Deoxyribodipyrimidine photolyase	phr PE	0.3592
Q72V06	Uncharacterized protein	LIC_10497	0.6433		Q75FC1	Putative transcriptional regulator	LIC_20273 PE	0.3591
Q72R28	Uncharacterized protein	LIC_11923	0.6426		Q72PE8	Uncharacterized protein	LIC_12523 PE	0.3590
Q72RG3	Uncharacterized protein	LIC_11782	0.6423		Q72R71	Uncharacterized protein	LIC_11877 PE	0.3588
Q72S33	Serine/threonine kinase	LIC_11553	0.6419		Q72RE4	Anti-sigma factor antagonist	LIC_11801 PE	0.3588
Q72QR0	Uncharacterized protein	LIC_12052	0.6418		Q72W84	Uncharacterized protein	LIC_10053 PE	0.3587
Q72PE9	Uncharacterized protein	LIC_12522	0.6415		Q72V19	Threonine synthase	thrC PE	0.3585
Q72S98	Uncharacterized protein	LIC_11486	0.6414		Q72RY5	Uncharacterized protein	LIC_11603 PE	0.3585
Q72SB6	Uncharacterized protein	LIC_11468	0.6414		Q72P42	Uncharacterized protein	LIC_12634 PE	0.3585
Q72R20	Uncharacterized protein	LIC_11931	0.6410		Q72PN5	Phphoglycerol transferase	mdoB PE	0.3583
Q72UW7	Uncharacterized protein	LIC_10540	0.6407		Q72PC8	Ribomal protein S12 methylthiotransferase RimO	rimO PE	0.3580
Q72S97	Uncharacterized protein	LIC_11487	0.6407		Q75FR1	Cobyric acid synthase	cbiP PE	0.3577
Q72QU1	Sodium-dependent transporter	LIC_12018	0.6405		Q75FK3	Uncharacterized protein	LIC_20179 PE	0.3577
Q72NI6	30S ribomal protein S11	rpsK	0.6403		Q72MV6	Uncharacterized protein	LIC_13083 PE	0.3576
Q72S39	Phphocarrier protein hpr	ptsH	0.6403		Q72RL7	N-acetylmuramoyl-L-alanine amidase	LIC_11728 PE	0.3575
Q75G33	Uncharacterized protein	LIC_20032	0.6401		Q72QH5	Colanic acid biynthesis glycyl-transferase	wcaI PE	0.3574
Q72UD0	Uncharacterized protein	LIC_10729	0.6399		Q75FS7	DNA binding protein	LIC_20104 PE	0.3572
Q72SY3	ATP synthase subunit b	atpF	0.6398		Q72V78	Uncharacterized protein	LIC_10423 PE	0.3572
Q72NG2	50S ribomal protein L4	rplD	0.6397		Q72V50	Uncharacterized protein	LIC_10453 PE	0.3571
Q72RQ1	Uncharacterized protein	LIC_11693	0.6397		Q72MI3	Uncharacterized protein	LIC_13204 PE	0.3567
Q72W12	Uncharacterized protein	LIC_10129	0.6393		Q72T83	Uncharacterized protein	LIC_11138 PE	0.3565
Q72RB4	Putative lipoprotein	LIC_11834	0.6393		Q72SY2	ATP synthase subunit delta	atpH PE	0.3562
Q72UM9	Putative lipoprotein	LIC_10628	0.6392		Q72P43	Uncharacterized protein	LIC_12633 PE	0.3562
Q72S19	Membrane peptidase	LIC_11568	0.6388		Q72ME3	Uncharacterized protein	LIC_13245 PE	0.3561
Q72LT2	Uncharacterized protein	LIC_13468	0.6383		Q72MQ4	Uncharacterized protein	LIC_13139 PE	0.3561
Q72VV8	Uncharacterized protein	LIC_10188	0.6379		Q72TE5	Orotate phphoribyltransferase	pyrE PE	0.3560
Q72M47	Uncharacterized protein	LIC_13344	0.6373		Q72VM1	Uncharacterized protein	LIC_10276 PE	0.3558
Q72UX4	ABC transporter periplasmic dipeptide-binding protein	dbp	0.6371		Q72TS3	Uncharacterized protein	LIC_10944 PE	0.3557
Q72QW1	Uncharacterized protein	LIC_11997	0.6363		Q72ND0	Uncharacterized protein	LIC_12904 PE	0.3556
Q72W18	LipL45-like protein	LIC_10123	0.6361		Q72QH3	Nucleide-diphphate-sugar epimerase	LIC_12140 PE	0.3555
Q72VT1	Uncharacterized protein	LIC_10215	0.6357		Q72V74	UDP-N-acetylglucamine pyrophphorylase	glmU PE	0.3551
Q72V13	Acriflavine resistance	LIC_10490	0.6348		Q72R49	Flagellar motor switch protein	LIC_11900 PE	0.3550
Q72N41	Uncharacterized protein	LIC_12997	0.6345		P62382	ATP phphoribyltransferase	hisG PE	0.3548
Q72TV8	Uncharacterized protein	LIC_10906	0.6345		Q72P83	Uncharacterized protein	LIC_12592 PE	0.3548
Q72QK2	30S ribomal protein S18	rpsR	0.6342		Q72W46	Long-chain-fatty-acid CoA ligase	LIC_10094 PE	0.3548
Q72R80	Uncharacterized protein	LIC_11868	0.6341		Q72VU3	Oxidoreductase	rmd PE	0.3545
Q72PR3	Disulfide interchange transmembrane protein	dsbD	0.6338		Q72TN2	Uncharacterized protein	LIC_10985 PE	0.3544
Q72T17	Uncharacterized protein	LIC_11204	0.6338		Q72RH0	Phpherine phphatase	serB PE	0.3542
Q72TG9	Uncharacterized protein	LIC_11052	0.6338		Q75FV5	Putative S-adenyl methionine dependent methyltransferase like protein	LIC_20076 PE	0.3540
Q72PI9	Putative methyl-accepting chemotaxis I	LIC_12482	0.6337		Q72VQ5	Uncharacterized protein	LIC_10241 PE	0.3538
Q72R87	Uncharacterized protein	LIC_11861	0.6336		Q72TR8	Aldo/keto reductase	dkgA PE	0.3536
Q72PV1	Alginate O-acetyltransferase	LIC_12366	0.6333		Q72SU1	Uncharacterized protein	LIC_11282 PE	0.3536
Q72NH1	50S ribomal protein L14	rplN	0.6330		Q72TB9	Uncharacterized protein	LIC_11102 PE	0.3535
Q72QX1	Uncharacterized protein	LIC_11987	0.6324		Q72N42	Cytoplasmic membrane protein	LIC_12996 PE	0.3534
Q75FN0	Uncharacterized protein	LIC_20152	0.6323		Q72RU7	Uncharacterized protein	LIC_11641 PE	0.3532
Q72QW7	Outer membrane protein	LIC_11991	0.6323		Q72R41	Polysaccharide deacetylase	LIC_11910 PE	0.3529
Q72Q37	Uncharacterized protein	LIC_12277	0.6321		Q72W03	HD-GYP hydrolase domain protein	LIC_10138 PE	0.3528
Q72T08	Uncharacterized protein	LIC_11214	0.6320		Q72T56	Nucleotidyltransferase domain protein	LIC_11165 PE	0.3525
Q75FH5	Uncharacterized protein	LIC_20214	0.6320		Q72RM7	Protease IV	LIC_11718 PE	0.3523
Q72UF1	Uncharacterized protein	LIC_10706	0.6320		Q72UR9	Glutamine amidotransferase	yafJ PE	0.3521
Q72SE8	Uncharacterized protein	LIC_11435	0.6316		Q72UP9	Lon protease	lon PE	0.3520
Q72V09	Putative lipoprotein	LIC_10494	0.6311		Q75FU0	Short-chain dehydrogenase	LIC_20091 PE	0.3520
Q72MG6	7-carboxy-7-deazaguanine synthase	queE	0.6311		Q72WC5	Uncharacterized protein	LIC_10012 PE	0.3520
Q72PE1	Uncharacterized protein	LIC_12530	0.6310		Q72Q03	Glucokinase	glcK PE	0.3520
Q72MI7	Uncharacterized protein	LIC_13200	0.6310		Q72VP1	Uncharacterized protein	LIC_10255 PE	0.3519
Q72W01	Chorismate synthase	aroC	0.6308		Q72U04	Tryptophan synthase alpha chain	trpA PE	0.3517
Q72RR4	Uncharacterized protein	LIC_11678	0.6307		Q72P59	2-C-methyl-D-erythritol 4-phphate cytidylyltransferase	ispD PE	0.3517
Q72MY5	Uncharacterized protein	LIC_13054	0.6306		Q75FV7	Long-chain-fatty-acid--CoA ligase	LIC_20074 PE	0.3515
Q72P38	Uncharacterized protein	LIC_12638	0.6300		Q75G06	Hydroxymethylbilane synthase	hemC PE	0.3514
Q72VJ9	Flagellar basal-body rod protein FlgC	flgC	0.6298		Q75FJ1	Uncharacterized protein	LIC_20191 PE	0.3513
Q75FN7	Uncharacterized protein	LIC_20145	0.6287		Q72MI1	Uncharacterized protein	LIC_13206 PE	0.3513
Q72NF6	Uncharacterized protein	LIC_12878	0.6277		Q75FS8	Uncharacterized protein	LIC_20103 PE	0.3512
Q72T04	Uncharacterized protein	LIC_11218	0.6273		Q72T31	Uncharacterized protein	LIC_11190 PE	0.3512
Q72M07	Uncharacterized protein	LIC_13386	0.6273		Q72VX9	Uncharacterized protein	LIC_10166 PE	0.3511
Q75FW8	Uncharacterized protein	LIC_20063	0.6272		Q72U49	Uncharacterized protein	LIC_10815 PE	0.3511
Q72PK9	50S ribomal protein L35	rpmI	0.6271		Q72ND1	Uncharacterized protein	LIC_12903 PE	0.3510
Q72SJ7	UPF0296 protein LIC	LIC_11384	0.6265		Q72T18	Response regulator	LIC_11203 PE	0.3507
Q72MY4	Uncharacterized protein	LIC_13055	0.6260		Q72LY7	Mannyltransferase	LIC_13406 PE	0.3507
Q72V40	Putative lipoprotein	LIC_10463	0.6254		Q75FQ2	Precorrin-6y methylase	cobL PE	0.3505
Q72VJ3	Uncharacterized protein	LIC_10304	0.6251		Q72Q12	tRNA N6-adenine threonylcarbamoyltransferase	tsaD PE	0.3500
Q72Q48	Uncharacterized protein	LIC_12265	0.6250		Q72VA6	Transcriptional regulator (TetR family)	LIC_10395 PE	0.3496
Q72MK1	Histidine kinase response regulator hybrid protein	LIC_13192	0.6247		Q72MC0	Uncharacterized protein	LIC_13268 PE	0.3496
Q72R00	Uncharacterized protein	LIC_11952	0.6238		Q72Q90	Methyltransferase	LIC_12222 PE	0.3496
Q72MB9	Response regulator	LIC_13269	0.6237		Q72PZ7	Uncharacterized protein	LIC_12318 PE	0.3496
Q72UU7	Uncharacterized protein	LIC_10560	0.6233		Q75FP5	Uncharacterized protein	LIC_20137 PE	0.3494
Q72MD4	Uncharacterized protein	LIC_13254	0.6232		Q72TK8	Nicotinate-nucleotide pyrophphorylase	nadC PE	0.3492
Q72RH3	Uncharacterized protein	LIC_11772	0.6230		Q72QE3	Sialic acid synthase	sas PE	0.3492
Q72PY9	Uncharacterized protein	LIC_12326	0.6223		Q72W65	Uncharacterized protein	LIC_10072 PE	0.3491
Q75FV4	Polysaccharide deacetylase	LIC_20077	0.6223		Q72TK5	Uncharacterized protein	LIC_11014 PE	0.3490
Q72NX4	Ribome-binding factor A	rbfA	0.6220		Q72LR3	Ribomal RNA small subunit methyltransferase G	rsmG PE	0.3488
Q72RI0	Uncharacterized protein	LIC_11765	0.6220		Q72RJ5	Uncharacterized protein	LIC_11750 PE	0.3487
Q72QU5	Uncharacterized protein	LIC_12013	0.6220		Q72Q58	Uncharacterized protein	LIC_12255 PE	0.3487
Q72Q14	Uncharacterized protein	LIC_12300	0.6219		Q72MP7	Uncharacterized protein	LIC_13146 PE	0.3485
Q72VN8	Uncharacterized protein	LIC_10258	0.6215		Q72PP1	Uncharacterized protein	LIC_12427 PE	0.3483
Q72SU5	Putative acetyl-coa carboxylase/pyruvate carboxylase	LIC_11278	0.6213		Q72MT5	Uncharacterized protein	LIC_13107 PE	0.3483
Q72VS7	Uncharacterized protein	LIC_10219	0.6213		P62354	1-(5-phphoribyl)-5-[(5-phphoribylamino)methylideneamino] imidazole-4-carboxamide isomerase	hisA PE	0.3482
Q72PY1	Sterol desaturase-related protein	LIC_12336	0.6213		Q72UX6	Tetraacyldisaccharide 4'-kinase	lpxK PE	0.3482
Q72LU3	Uncharacterized protein	LIC_13456	0.6212		Q72RD0	Uncharacterized protein	LIC_11816 PE	0.3482
Q72W26	Uncharacterized protein	LIC_10115	0.6208		Q72RR6	Transcriptional regulator (TetR family)	LIC_11676 PE	0.3479
Q72RU5	LipL45	LIC_11643	0.6208		Q72SL5	Short-chain dehydrogenase	dltE PE	0.3478
Q72V62	Nitrogen regulatory protein pII	glnB	0.6207		Q72RD6	Uncharacterized protein	LIC_11810 PE	0.3478
Q72UI3	Uncharacterized protein	LIC_10674	0.6206		Q75FF8	Uncharacterized protein	LIC_20232 PE	0.3477
Q72T30	Transcriptional regulator	LIC_11191	0.6206		Q72TA4	Alpha-glucidase	malZ PE	0.3477
Q72UL5	Uncharacterized protein	LIC_10642	0.6204		Q75FV3	Uncharacterized protein	LIC_20078 PE	0.3475
Q72SV2	Uncharacterized protein	LIC_11270	0.6203		Q72V31	Phphoribylamine--glycine ligase	purD PE	0.3474
Q72NM4	Histidine kinase sensor protein	LIC_12808	0.6200		Q72NR5	Acetolactate synthase	ilvB PE	0.3473
Q72PU3	Outer membrane protein, TonB dependent	btuB	0.6199		Q72VK7	NAD(P) transhydrogenase subunit beta	LIC_10290 PE	0.3472
Q72SP2	Uncharacterized protein	LIC_11337	0.6198		Q72SC9	Transcription-repair-coupling factor	mfd PE	0.3469
Q72Q66	tRNA dimethylallyltransferase	miaA	0.6197		Q72W02	Uncharacterized protein	LIC_10139 PE	0.3468
Q72W79	Drug:Na+ antiporter of the multi antimicrobial extrusion family	LIC_10058	0.6196		Q75FM3	S-adenylmethionine:tRNA ribyltransferase-isomerase	queA PE	0.3465
Q75FZ1	BatA	batA	0.6194		Q72RH9	Phphomannomutase	manB PE	0.3463
Q72SK9	Flagellar motor switch protein FliN	fliN	0.6189		Q72NA2	Manne-6-phphate isomerase	manA PE	0.3458
Q72P35	Uncharacterized protein	LIC_12641	0.6184		Q72SC4	Aspartyl/glutamyl-tRNA(Asn/Gln) amidotransferase subunit C	gatC PE	0.3457
Q72QX5	Uncharacterized protein	LIC_11983	0.6184		Q72T63	Transcriptional regulator (FUR family)	LIC_11158 PE	0.3451
Q72V49	Uncharacterized protein	LIC_10454	0.6178		Q72NM5	Response regulator	LIC_12807 PE	0.3448
Q75FU7	Ferredoxin	LIC_20084	0.6173		Q72PC1	Acyl-CoA dehydrogenase	acd3 PE	0.3448
Q72PK8	Translation initiation factor IF-3	infC	0.6170		Q72PT9	3-demethylubiquinone-9 3-O-methyltransferase	ubiG PE	0.3446
Q72QY4	Tetracycline resistance protein	tetA	0.6168		Q72U10	Isoprenyl transferase	uppS PE	0.3445
Q72SC5	UDP-glucyltransferase	wcaJ	0.6166		Q72SR7	Acetylglutamate kinase N-acetyl-gamma-glutamyl-phphate reductase	LIC_11308 PE	0.3445
Q72U59	Uncharacterized protein	LIC_10805	0.6166		Q72US6	Anthranilate synthase component II	trpG PE	0.3444
Q72VR3	ABC transporter ATP-binding protein	lolD	0.6160		Q72VN4	Uncharacterized protein	LIC_10262 PE	0.3442
Q75G22	Uncharacterized protein	LIC_20200	0.6160		Q72N32	Putative lipoprotein	LIC_13006 PE	0.3441
Q72S18	Uncharacterized protein	LIC_11569	0.6160		Q72TE2	Uncharacterized protein	LIC_11079 PE	0.3441
Q72VJ4	Uncharacterized protein	LIC_10303	0.6156		Q72LZ4	S-methyl-5'-thioadenine phphorylase	mtnP PE	0.3437
Q72U54	Uncharacterized protein	LIC_10810	0.6153		Q72PT4	Uncharacterized protein	LIC_12383 PE	0.3433
Q75FX5	Uncharacterized protein	LIC_20056	0.6151		Q72R72	Uncharacterized protein	LIC_11876 PE	0.3431
Q72NC0	Uncharacterized protein	LIC_12914	0.6149		Q72R91	ABC transporter permease protein	LIC_11857 PE	0.3430
Q72SA3	Uncharacterized protein	LIC_11481	0.6148		Q72N10	Uncharacterized protein	LIC_13028 PE	0.3429
Q72TK0	Putative lipoprotein	LIC_11019	0.6145		Q72TV5	Uncharacterized protein	LIC_10909 PE	0.3428
Q72ST7	Uncharacterized protein	LIC_11286	0.6144		Q72NP4	UDP-N-acetylmuramoylalanine--D-glutamate ligase	murD PE	0.3427
Q72V34	Uncharacterized protein	LIC_10469	0.6143		Q72W85	Uncharacterized protein	LIC_10052 PE	0.3426
Q72UE9	Uncharacterized protein	LIC_10708	0.6140		Q72Q53	Uncharacterized protein	LIC_12260 PE	0.3425
Q72MV2	Histidine kinase sensor protein	LIC_13087	0.6139		Q72QF0	Uncharacterized protein	LIC_12162 PE	0.3424
Q72P09	Uncharacterized protein	LIC_12668	0.6137		Q72W21	Histidine kinase sensor protein	LIC_10120 PE	0.3423
Q72T88	Uncharacterized protein	LIC_11133	0.6136		Q72MI6	Adenylate/guanylate cyclase	LIC_13201 PE	0.3420
Q72SZ4	Uncharacterized protein	LIC_11228	0.6136		Q72TC7	Uncharacterized protein	LIC_11094 PE	0.3419
Q72VJ0	Putative lipoprotein	LIC_10307	0.6134		Q72Q20	Udp-gluce dehydrogenase	ugd PE	0.3418
Q72V28	RNA-binding protein	LIC_10475	0.6130		Q72UN9	Uncharacterized protein	LIC_10618 PE	0.3416
Q72MN5	Uncharacterized protein	LIC_13158	0.6129		Q72MA9	Putative acetyl CoA acetyltransferase	LIC_13279 PE	0.3415
Q72UC4	Uncharacterized protein	LIC_10735	0.6128		Q72VE5	Uncharacterized protein	LIC_10353 PE	0.3410
Q72N70	Uncharacterized protein	LIC_12967	0.6128		Q72U71	Cyclic nucleotide binding protein	LIC_10791 PE	0.3408
Q72RW0	Uncharacterized protein	LIC_11628	0.6126		Q72UV1	Uncharacterized protein	LIC_10556 PE	0.3404
Q72NJ8	Uncharacterized protein	LIC_12836	0.6123		Q72R76	Uncharacterized protein	LIC_11872 PE	0.3404
Q72MH0	Uncharacterized protein	LIC_13217	0.6112		Q72QK6	Phphate starvation-inducible protein	LIC_12107 PE	0.3400
Q72W30	Uncharacterized protein	LIC_10110	0.6110		Q72SF6	Capsule biynthesis protein	capB PE	0.3399
Q72QA9	Phphohepte isomerase	LIC_12203	0.6108		Q72QP7	Transcriptional regulator (MarR family)	LIC_12066 PE	0.3397
Q72VW9	Uncharacterized protein	LIC_10176	0.6105		Q72VE4	Dimethyladenine transferase	ksgA PE	0.3397
Q72P73	Uncharacterized protein	LIC_12603	0.6104		Q72QL1	Arginine--tRNA ligase	argS PE	0.3396
Q72M35	Nicotinate-nucleotide--dimethylbenzimidazole phphoribyltransferase	cobT	0.6103		Q72QH8	Polysaccharide biynthesis export protein	LIC_12135 PE	0.3395
Q75FC2	Uncharacterized protein	LIC_20272	0.6096		Q72UU2	Enoyl-CoA hydratase	hbd1 PE	0.3394
Q72SR9	Uncharacterized protein	LIC_11306	0.6094		P61656	2-dehydro-3-deoxyphphooctonate aldolase	kdsA PE	0.3393
Q72P32	Uncharacterized protein	LIC_12644	0.6088		Q72NX6	30S ribomal protein S15	rpsO PE	0.3393
Q75FY8	BatD	batD	0.6086		Q72VP2	Uncharacterized protein	LIC_10254 PE	0.3392
Q72VY8	Membrane protein insertase YidC	yidC	0.6084		Q72VN7	Uncharacterized protein	LIC_10259 PE	0.3391
Q72NC8	Putative lipoprotein	LIC_12906	0.6079		Q72QB7	Transketolase	LIC_12195 PE	0.3389
Q72R29	Uncharacterized protein	LIC_11922	0.6078		Q72MQ1	Pantothenate metabolism flavoprotein	LIC_13142 PE	0.3388
Q72TT3	Uncharacterized protein	LIC_10934	0.6072		Q72S83	Uncharacterized protein	LIC_11501 PE	0.3388
Q72TW9	Uncharacterized protein	LIC_10895	0.6067		Q72QC6	Methionyl-tRNA(Fmet) n-formyltransferase	LIC_12186 PE	0.3386
Q72TQ5	Uncharacterized protein	LIC_10962	0.6067		Q72MH5	Uncharacterized protein	LIC_13212 PE	0.3385
Q72PQ0	SsrA-binding protein	smpB	0.6066		Q72UT0	Uncharacterized protein	LIC_10577 PE	0.3383
Q72PD4	Protein-export membrane protein SecF	secF	0.6065		Q72SX9	ATP synthase subunit beta	atpD PE	0.3382
Q72PN6	Uncharacterized protein	LIC_12432	0.6062		Q72ME8	Uncharacterized protein	LIC_13240 PE	0.3382
Q72UE4	Putative lipoprotein	LIC_10713	0.6057		Q72NN9	Uncharacterized protein	LIC_12793 PE	0.3382
Q75FF7	Cytoplasmic membrane protein	LIC_20233	0.6056		Q72M44	DNA gyrase subunit A	LIC_13347 PE	0.3380
Q72VQ4	Uncharacterized protein	LIC_10242	0.6056		Q72RX9	Flavin prenyltransferase UbiX	ubiX PE	0.3380
Q72UE1	Uncharacterized protein	LIC_10716	0.6053		Q72P53	Uncharacterized protein	LIC_12623 PE	0.3379
Q72U95	Uncharacterized protein	LIC_10766	0.6053		Q72MN1	Phpho-2-dehydro-3-deoxyheptonate aldolase Chorismate mutase	aroA(G) PE	0.3379
Q72PY3	Lipoate-protein ligase a	lplA	0.6047		Q72MA2	Uncharacterized protein	LIC_13286 PE	0.3377
Q72U09	CDP-diglyceride synthetase	cds	0.6046		Q72PK1	Uncharacterized protein	LIC_12470 PE	0.3374
Q72UJ7	Uncharacterized protein	LIC_10660	0.6041		Q72PP4	Uncharacterized protein	LIC_12424 PE	0.3374
Q72N68	Cell division protein FtsZ	ftsZ	0.6040		Q72R67	Uncharacterized protein	LIC_11881 PE	0.3367
Q72NQ4	50S ribomal protein L21	rplU	0.6039		Q72US0	Glycyl transferase	LIC_10587 PE	0.3365
Q72TT1	Fruiting body developmental protein	devR	0.6035		Q72SL8	Oligopeptidase A	prlC PE	0.3362
Q72SZ8	Uncharacterized protein	LIC_11224	0.6034		Q72QH4	UDP-N-acetylglucamine 2-epimerase	rffE PE	0.3361
Q72RR9	Ankyrin repeat protein	ank2	0.6030		Q72RW4	DNA helicase	uvrD PE	0.3361
Q72NM1	Serine protease MucD	mucD	0.6030		Q72PC5	Uncharacterized protein	LIC_12546 PE	0.3361
Q72P14	Transpase, IS1500	LIC_12662	0.6029		Q72VG1	Uncharacterized protein	LIC_10336 PE	0.3359
Q72V77	Uncharacterized protein	LIC_10424	0.6023		Q72RJ3	Glycyl transferase	LIC_11752 PE	0.3359
Q72TJ0	Transpase, ISlin1	LIC_11031	0.6020		Q72MP6	Uncharacterized protein	LIC_13147 PE	0.3357
Q72SL4	C-5 sterol desaturase	erg3	0.6020		Q72MA3	RNA polymerase ECF-type sigma factor	LIC_13285 PE	0.3357
Q72NT1	NADH dehydrogenase I J subunit	nuoJ	0.6018		Q72TD6	Uncharacterized RNA methyltransferase LIC	LIC_11085 PE	0.3356
Q72SB8	Uncharacterized protein	LIC_11466	0.6017		Q72NW7	N-acetylglutamate synthase/acetyltransferases	argA PE	0.3356
Q72V15	Uncharacterized protein	LIC_10488	0.6016		Q72U13	Elongation factor Ts	tsf PE	0.3355
Q72SY8	Uncharacterized protein	LIC_11234	0.6009		Q72LR7	Uncharacterized protein	LIC_13484 PE	0.3355
Q72SM3	Uncharacterized protein	LIC_11356	0.6008		Q72TI9	Transpase, ISlin1	LIC_11032 PE	0.3355
Q72SJ2	FliJ	fliJ	0.6005		Q72M16	FAD-dependent oxidoreductase	LIC_13376 PE	0.3354
Q72V23	Uncharacterized protein	LIC_10480	0.6002		Q72S61	Anti-sigma factor antagonist	LIC_11525 PE	0.3354
Q72NC2	Uncharacterized protein	LIC_12912	0.6002		Q72SY7	Uncharacterized protein	LIC_11235 PE	0.3351
Q72VH3	Uncharacterized protein	LIC_10324	0.6002		Q72SS7	Cyclic dehypoxanthine futaline synthase	mqnC PE	0.3350
Q72QH0	Integral membrane protein	LIC_12143	0.6000		Q72NG6	50S ribomal protein L22	rplV PE	0.3348
Q72MJ2	Cytoplasmic membrane protein	LIC_13453	0.6000		Q72UY7	Uncharacterized protein	LIC_10516 PE	0.3347
Q72TW7	Uncharacterized protein	LIC_10897	0.5994		Q72TR5	Cytoplasmic membrane protein	LIC_10952 PE	0.3345
Q72PF3	Uncharacterized protein	LIC_12518	0.5992		Q72LX0	Hydrogenase subunit	hycE PE	0.3341
Q72M31	Uncharacterized protein	LIC_13360	0.5990		Q72U29	Uncharacterized protein	LIC_10835 PE	0.3341
Q72PD6	Riboflavin synthase alpha chain	risA	0.5990		Q72SH6	Uncharacterized protein	LIC_11406 PE	0.3340
Q72Q60	Putative lipoprotein	LIC_12253	0.5990		Q72QV8	Uncharacterized protein	LIC_12000 PE	0.3339
Q72MZ5	Uncharacterized protein	LIC_13044	0.5988		Q72NK2	rRNA methylase	yjfH PE	0.3338
Q72SG7	Trigger factor	tig	0.5987		Q72R18	Polynucleotide adenyltransferase-like protein	LIC_11934 PE	0.3337
Q72VY0	Phage-related protein	LIC_10165	0.5986		Q72SV9	Uncharacterized protein	LIC_11263 PE	0.3336
Q72VI0	Ribe 5-phphate isomerase B	rpiB	0.5986		Q72PB0	Putative ring hydroxylating dioxygenase alpha-subunit	LIC_12562 PE	0.3335
Q75FC8	Aspartate-semialdehyde dehydrogenase	asd	0.5984		Q72MR0	NAD(P)H steroid dehydrogenase	nsdHL PE	0.3335
Q72M17	Transpase, IS1500	LIC_13374	0.5983		Q75FX7	Uncharacterized protein	LIC_20054 PE	0.3333
Q72MX3	Putative lipoprotein	LIC_13066	0.5978		Q72RC7	Uncharacterized protein	LIC_11819 PE	0.3330
Q72V60	Uncharacterized protein	LIC_10442	0.5976		Q72NX9	Uncharacterized protein	LIC_12699 PE	0.3330
P62217	Protein RecA	recA	0.5974		Q72U32	Uncharacterized protein	LIC_10832 PE	0.3328
Q72RI5	50S ribomal protein L28	rpmB	0.5974		Q72M81	4-hydroxybenzoyl-CoA thioesterase	LIC_13309 PE	0.3327
Q72U67	Putative lipoprotein	LIC_10797	0.5972		Q75FT2	Shikimate kinase	aroK PE	0.3326
Q72SA9	Alginate o-acetyltransferase	LIC_11475	0.5971		Q75FT5	Uncharacterized protein	LIC_20096 PE	0.3326
Q72RK5	Peptide maturation protein	pmbA	0.5967		Q72W71	Enoyl-Coa hydratase/isomerase family	LIC_10066 PE	0.3324
Q72VC1	Uncharacterized protein	LIC_10380	0.5967		Q72M73	Uncharacterized protein	LIC_13317 PE	0.3322
Q72TE0	ABC transporter ATP-binding protein	LIC_11081	0.5961		Q72LV0	Uncharacterized protein	LIC_13443 PE	0.3320
Q72PB5	Uncharacterized protein	LIC_12557	0.5961		Q72PV4	Uncharacterized protein	LIC_12363 PE	0.3320
Q72TX1	Uncharacterized protein	LIC_10893	0.5959		P61611	LexA repressor	lexA PE	0.3318
Q72TY8	Uncharacterized protein	LIC_10876	0.5955		Q72T93	GGDEF family protein	LIC_11128 PE	0.3318
Q72PJ9	Acetyltransferase	LIC_12472	0.5955		Q72SD5	Transpase, ISlin1	LIC_11448 PE	0.3316
Q72VJ6	Putative lipoprotein	LIC_10301	0.5952		Q72TA8	Uncharacterized protein	LIC_11113 PE	0.3316
Q72MR1	Uncharacterized protein	LIC_13132	0.5951		Q72MW2	Uncharacterized protein	LIC_13077 PE	0.3315
Q72R70	Uncharacterized protein	LIC_11878	0.5950		Q72Q34	3-deoxy-d-manno-octulonic acid transferase	kdtA PE	0.3312
Q72R97	Cytoplasmic membrane protein	impL63	0.5949		Q72RI2	Uncharacterized protein	LIC_11763 PE	0.3311
Q72NX1	Ribome maturation factor RimP	rimP	0.5947		Q72VJ7	Anti-sigma factor antagonist	LIC_10300 PE	0.3307
Q72Q33	Uncharacterized protein	LIC_12281	0.5943		Q72LQ9	Putative branched-chain amino acid aminotransferase	ilvE PE	0.3305
Q72PE6	Putative lipoprotein	LIC_12525	0.5941		Q72M25	Putative strictidine synthase	LIC_13366 PE	0.3305
Q72W25	Uncharacterized protein	LIC_10116	0.5936		Q72RS2	Uncharacterized protein	LIC_11670 PE	0.3304
Q72TG1	Uncharacterized protein	LIC_11060	0.5934		Q72V59	3-methylcrotonoyl-CoA carboxylase beta subunit	mccB PE	0.3303
Q72VQ7	Uncharacterized protein	LIC_10239	0.5934		Q72R40	Glycyltransferase	LIC_11911 PE	0.3302
Q72SK0	Uncharacterized protein	LIC_11381	0.5933		Q72P84	Aminopeptidase N	pepN PE	0.3301
Q72V99	Uncharacterized protein	LIC_10402	0.5932		Q75FZ7	Ferrochelatase	hemH PE	0.3301
Q72PJ2	Cytoplasmic membrane protein	LIC_12479	0.5930		Q72VW6	Uncharacterized protein	LIC_10180 PE	0.3296
Q72QR5	Cytoplasmic membrane protein	LIC_12047	0.5929		Q72T75	Putative transcriptional regulator (DeoR family)	LIC_11146 PE	0.3293
Q72NG7	30S ribomal protein S3	rpsC	0.5928		Q72SK4	Flagellar GTP-binding protein	flhF PE	0.3293
Q72VE6	Uncharacterized protein	LIC_10352	0.5928		Q72MP0	UDP-gluce 4-epimerase	LIC_13153 PE	0.3292
Q72SW8	Putative lipoprotein	LIC_11254	0.5927		Q72Q57	Membrane metalloendopeptidase	LIC_12256 PE	0.3291
Q72UK0	Sphingomyelinase C	sphH	0.5926		Q72WD4	DNA replication and repair protein RecF	recF PE	0.3289
Q72P49	Histidine kinase	LIC_12627	0.5925		Q72SS0	Uncharacterized protein	LIC_11305 PE	0.3289
Q72TI1	Hemolysin	LIC_11040	0.5924		Q72RB9	Lipopolysaccharide biynthesis glycyltransferase	LIC_11827 PE	0.3286
Q72M99	Histidine kinase sensor protein	LIC_13289	0.5923		Q72S92	Uncharacterized protein	LIC_11492 PE	0.3286
Q72ST5	Uncharacterized protein	LIC_11289	0.5920		Q72TB0	HtrA2	htrA2 PE	0.3285
Q72MY3	Flagellar motor protein	LIC_13056	0.5917		Q72PF5	Acetoacetyl-CoA synthetase	LIC_12516 PE	0.3284
Q72VF1	Esterase	LIC_10346	0.5903		Q72MT4	Sugar-phphate nucleotidyl transferase	LIC_13108 PE	0.3283
Q72NA6	Uncharacterized protein	LIC_12930	0.5902		Q72WA6	Beta-galactidase	lacZ PE	0.3281
Q72NV3	Uncharacterized protein	LIC_12726	0.5901		Q72PZ3	Glutaconate CoA transferase-like protein	LIC_12322 PE	0.3281
Q72T43	Uncharacterized protein	LIC_11178	0.5901		Q72NY9	ATP-dependent DNA helicase	LIC_12689 PE	0.3280
Q72S78	Outer membrane protein	LIC_11506	0.5898		Q72NL3	Uncharacterized protein	LIC_12821 PE	0.3278
Q72T45	Cytoplasmic membrane protein	LIC_11176	0.5897		Q72TE4	Uncharacterized protein	LIC_11077 PE	0.3278
Q72VN3	Transpase, ISlin1	LIC_10263	0.5892		Q72M86	Uncharacterized protein	LIC_13304 PE	0.3275
Q72SY9	Signal peptidase I	LIC_11233	0.5890		Q72MQ2	Panthotenate metabolism flavoprotein	dfp PE	0.3274
Q72T65	Uncharacterized protein	LIC_11156	0.5885		Q72NB1	Citrate synthase	LIC_12925 PE	0.3273
Q72TF7	Membrane associated metalloendopeptidase	LIC_11064	0.5884		Q72QU6	Anti-sigma factor antagonist	LIC_12012 PE	0.3273
Q72WD2	DNA gyrase subunit B	gyrB	0.5881		Q72RL0	2-dehydropantoate 2-reductase	apbA PE	0.3272
Q72M68	Thermolysin	nprT	0.5878		Q72P27	Uncharacterized protein	LIC_12649 PE	0.3272
Q72PY4	Uncharacterized protein	LIC_12333	0.5873		Q72QY5	Uncharacterized protein	LIC_11972 PE	0.3270
Q72VL7	Uncharacterized protein	LIC_10280	0.5871		Q72Q72	Chemotaxis protein	LIC_12240 PE	0.3268
Q72VE2	Uncharacterized protein	LIC_10356	0.5870		Q72UJ6	Uncharacterized protein	LIC_10661 PE	0.3268
Q72LY5	Transcriptional regulator (ArsR family)	LIC_13408	0.5869		Q72MU2	Sugar nucleotide epimerase	LIC_13100 PE	0.3266
Q72QF7	Initol monophphatase	LIC_12155	0.5868		Q72P22	Transcriptional repressor (LexA family)	LIC_12654 PE	0.3266
Q72SB7	Regulator of chromome condensation	LIC_11467	0.5868		Q72TA2	Uncharacterized protein	LIC_11119 PE	0.3264
Q72UG4	Uncharacterized protein	LIC_10693	0.5866		Q72W23	Phhomethylpyrimidine kinase protein	thiD PE	0.3264
Q72P08	Uncharacterized protein	LIC_12669	0.5866		Q72QL5	Response regulator	LIC_12098 PE	0.3263
Q72V22	Uncharacterized protein	LIC_10481	0.5865		Q72T22	Cyclic nucleotide binding patatin-like phpholipase	LIC_11199 PE	0.3263
Q72TB2	Uncharacterized protein	LIC_11109	0.5864		Q72SY1	ATP synthase subunit alpha	atpA PE	0.3260
Q72VG0	Uncharacterized protein	LIC_10337	0.5860		Q72N09	Uncharacterized protein	LIC_13029 PE	0.3260
Q72QC4	Uncharacterized protein	LIC_12188	0.5856		Q72QR1	Uncharacterized protein	LIC_12051 PE	0.3257
Q72QR4	Uncharacterized protein	LIC_12048	0.5855		Q72T62	Dihydrolipoyl dehydrogenase	LIC_11159 PE	0.3255
Q72W33	Uncharacterized protein	LIC_10107	0.5854		Q72NF8	Elongation factor G	fus PE	0.3255
Q72Q09	Heavy metal efflux pump	czcB	0.5849		Q72PD5	RibD	ribD PE	0.3253
Q72UM4	Benzene 1,2-dioxygenase system ferredoxin component	bedB	0.5847		Q72MU7	PfaP	pfaP PE	0.3252
Q72TP3	Acyl-CoA thiolase	LIC_10974	0.5847		Q72UQ3	Uncharacterized protein	LIC_10604 PE	0.3250
Q72SD6	Uncharacterized protein	LIC_11447	0.5841		Q75FP9	Ferredoxin-like protein	LIC_20133 PE	0.3249
Q72LV4	Putative potassium efflux transporter	pa5518	0.5840		Q72QI7	dTDP-4-dehydrorhamne 3,5-epimerase	rfbC PE	0.3248
Q72Q68	Uncharacterized protein	LIC_12244	0.5840		Q72PS5	6-aminohexanoate-cyclic-dimer hydrolase	nylA PE	0.3246
Q72VS1	RNA polymerase ECF-type sigma factor	LIC_10225	0.5839		Q72SH7	Uncharacterized protein	LIC_11405 PE	0.3244
Q72QM7	Signal peptidase I	sipA	0.5837		Q72LU7	Uncharacterized protein	LIC_13446 PE	0.3244
Q72QX9	Uncharacterized protein	LIC_11979	0.5837		Q72SR2	Aminopeptidase P	pepP PE	0.3244
Q72SM6	ParB family protein	LIC_11353	0.5833		Q75FF6	Cytoplasmic membrane protein	LIC_20234 PE	0.3243
Q72VU2	Protoheme IX farnesyltransferase	ctaB	0.5832		Q75FE3	Lysyl-tRNA synthetase homolog	LIC_20251 PE	0.3243
Q72NJ6	Uncharacterized protein	LIC_12838	0.5832		Q75FU2	Sigma factor regulatory protein	LIC_20089 PE	0.3241
Q72UG5	Uncharacterized protein	LIC_10692	0.5831		Q72V67	Uncharacterized protein	LIC_10435 PE	0.3239
Q72VR2	Uncharacterized protein	LIC_10234	0.5831		Q72QJ3	Uncharacterized protein	LIC_12120 PE	0.3238
Q72MD8	Apolipoprotein N-acyltransferase 2	lnt2	0.5828		Q75FE6	Soluble lytic murein transglycylase	slt PE	0.3235
Q72U39	Cytoplasmic membrane protein	LIC_10825	0.5827		Q72UB0	50S ribomal protein L10	rplJ PE	0.3233
Q75FK8	Uncharacterized protein	LIC_20174	0.5825		Q72LW5	Uncharacterized protein	LIC_13428 PE	0.3233
Q72NM6	Uncharacterized protein	LIC_12806	0.5825		Q72NS9	NADH dehydrogenase I L subunit	nuoL PE	0.3232
Q72W59	Uncharacterized protein	LIC_10078	0.5823		Q72LT8	Putative lipoprotein	LIC_13461 PE	0.3230
Q72VR5	Uncharacterized protein	LIC_10231	0.5822		P62359	ATP phphoribyltransferase regulatory subunit	hisZ PE	0.3229
Q72PV3	CagA	cagA	0.5822		Q72S58	Histidine kinase sensor protein	LIC_11528 PE	0.3228
Q72PH8	Putative lipoprotein	LIC_12493	0.5821		Q72RM0	Uncharacterized protein	LIC_11725 PE	0.3228
Q75FQ9	Uncharacterized protein	LIC_20123	0.5821		Q72VT5	Uncharacterized protein	LIC_10211 PE	0.3227
Q72Q32	Uncharacterized protein	LIC_12282	0.5821		Q72W24	Uncharacterized protein	LIC_10117 PE	0.3223
Q72TH2	Uncharacterized protein	LIC_11049	0.5818		Q72QL0	Uncharacterized protein	LIC_12103 PE	0.3219
Q72R88	3-hydroxyisobutyrate dehydrogenase	mmsB	0.5816		Q72V10	Uncharacterized protein	LIC_10493 PE	0.3218
Q72U40	Uncharacterized protein	LIC_10824	0.5814		Q72RN3	Magnesium transporter MgtE	mgtE PE	0.3215
Q72TM5	Potassium-transporting ATPase KdpC subunit	kdpC	0.5809		Q72RG5	8-amino-7-oxononanoate synthase	bioF PE	0.3215
Q72U53	Uncharacterized protein	LIC_10811	0.5809		Q72W96	Transcription activator or transcription antitermination factor	LIC_10041 PE	0.3214
Q72N48	Uncharacterized protein	LIC_12990	0.5808		Q72PY7	Putative lactoylglutathione lyase	LIC_12328 PE	0.3213
P61909	Deoxyuridine 5'-triphphate nucleotidohydrolase	dut	0.5807		Q72RP3	DNA primase	dnaG PE	0.3210
Q72M12	Uncharacterized protein	LIC_13381	0.5806		Q72QT2	Uncharacterized protein	LIC_12027 PE	0.3210
Q72R47	Uncharacterized protein	LIC_11902	0.5806		Q72UD7	Uncharacterized protein	LIC_10720 PE	0.3208
Q72QJ5	Divalent anion Na+ symporter	LIC_12118	0.5803		Q72QC9	Uncharacterized protein	LIC_12183 PE	0.3207
Q72TT9	Putative lipoprotein	LIC_10927	0.5798		Q72RI7	Acyl-CoA hydrolase	LIC_11758 PE	0.3207
Q72P63	Uncharacterized protein	LIC_12613	0.5798		Q72R01	ATP-dependent Clp protease proteolytic subunit 2	clpP2 PE	0.3204
Q75FS2	Uncharacterized protein	LIC_20109	0.5797		Q72RM6	Threonylcarbamoyl-AMP synthase	LIC_11719 PE	0.3202
Q72TY2	Uncharacterized protein	LIC_10882	0.5794		Q72TM1	Putative diguanylate phphodiesterase	LIC_10996 PE	0.3200
Q72TS6	CRISPR-associated endoribonuclease Cas2	cas2	0.5794		Q72NY6	Uncharacterized protein	LIC_12692 PE	0.3198
Q72QW4	Uncharacterized protein	LIC_11994	0.5794		Q72S06	Uncharacterized protein	LIC_11581 PE	0.3198
Q72RW9	Uncharacterized protein	LIC_11619	0.5793		Q72RP8	Uncharacterized protein	LIC_11696 PE	0.3197
Q72MN8	Uncharacterized protein	LIC_13155	0.5791		Q72T71	Nonspecific acid phphatase	LIC_11150 PE	0.3197
Q72TS0	Uncharacterized protein	LIC_10947	0.5788		Q72QY1	Cyclic nucleotide binding protein	LIC_11977 PE	0.3194
Q72QP4	Probable lipid II flippase	mviN	0.5786		Q72N23	Uncharacterized protein	LIC_13015 PE	0.3191
Q72U37	Uncharacterized protein	LIC_10827	0.5785		Q72V56	Phphomannomutase	LIC_10446 PE	0.3184
Q75G18	Short-chain dehydrogenase	LIC_20026	0.5781		Q75FC4	Uncharacterized protein	LIC_20270 PE	0.3184
Q72UE2	Thermolysin	LIC_10715	0.5781		Q72TI3	Aminotransferase	LIC_11038 PE	0.3184
Q75FI8	Uncharacterized protein	LIC_20196	0.5780		Q72LS6	Nucleoid-associated protein LIC	LIC_13475 PE	0.3183
Q72V01	Cytoplasmic membrane protein	LIC_10502	0.5780		Q72NS0	Cytoplasmic membrane protein	LIC_12759 PE	0.3183
Q75FU4	Outer membrane protein	LIC_20087	0.5778		Q72N14	Uncharacterized protein	LIC_13024 PE	0.3182
Q72M42	Uncharacterized protein	LIC_13349	0.5771		Q72QQ0	Acyltransferase	LIC_12063 PE	0.3181
Q72SI6	Hypothetical cytoplasmic membrane protein	LIC_11396	0.5771		Q72T89	Pyruvate kinase	pykA PE	0.3180
Q72V61	Ammonium transporter	LIC_10441	0.5764		Q72PS7	Uncharacterized protein	LIC_12390 PE	0.3180
Q72P06	Small conductance mechanensitive ion channel	LIC_12671	0.5763		Q75G10	1,4-dihydroxy-6-naphtoate synthase	mqnD PE	0.3180
Q72RR1	Uncharacterized protein	LIC_11683	0.5763		Q72RZ9	Uncharacterized protein	LIC_11589 PE	0.3176
Q72RZ6	Conserved putative permease protein	LIC_11592	0.5763		Q72QN5	Uncharacterized protein	LIC_12078 PE	0.3176
Q72MD0	Ferredoxin	fdx	0.5762		Q72TJ6	Anti-sigma factor antagonist	LIC_11025 PE	0.3175
Q72NZ4	Transport permease protein	LIC_12683	0.5759		Q72PA9	Glycerol-3-phphate dehydrogenase	LIC_12563 PE	0.3175
Q75FL3	ExbD/TolR biopolymer transport protein	LIC_20169	0.5758		Q72V65	Polyamine aminopropyltransferase	speE PE	0.3174
Q72TQ2	Uncharacterized protein	LIC_10965	0.5757		Q72Q28	Uncharacterized protein	LIC_12286 PE	0.3174
Q72VM0	Prenyltransferase	LIC_10277	0.5756		Q72TD3	Methylamine utilization protein	LIC_11088 PE	0.3174
Q72N52	Uncharacterized protein	LIC_12986	0.5753		Q72NZ6	UPF0345 protein LIC	LIC_12681 PE	0.3172
P61724	6,7-dimethyl-8-ribityllumazine synthase	ribH	0.5752		Q72RV6	Phphoenolpyruvate-protein phphotransferase	ptsI PE	0.3172
Q72MH3	Putative cytochrome oxidase subunit	LIC_13214	0.5750		Q72N24	Uncharacterized protein	LIC_13014 PE	0.3172
Q72RW6	Biopolymer transport exbd-related transmembrane protein	LIC_11622	0.5748		Q72NA3	HNH endonuclease family	LIC_12933 PE	0.3171
Q72M28	Uncharacterized protein	LIC_13363	0.5747		Q72RT2	Uncharacterized protein	LIC_11658 PE	0.3170
Q72TY0	Transpase, ISlin1	LIC_10884	0.5746		Q72LU4	Uncharacterized protein	LIC_13455 PE	0.3169
Q72VM6	Cell wall hydrolase	LIC_10271	0.5745		Q72WA3	Uncharacterized protein	LIC_10034 PE	0.3169
Q72TD9	Cytoplasmic membrane protein	LIC_11082	0.5743		Q72NH8	30S ribomal protein S5	rpsE PE	0.3167
Q72R55	Uncharacterized protein	LIC_11893	0.5743		Q72NZ0	Exodeoxyribonuclease v gamma chain	recC PE	0.3160
Q72NQ2	Uncharacterized protein	LIC_12780	0.5735		Q72VP7	Uncharacterized RNA methyltransferase LIC	LIC_10249 PE	0.3158
Q72N77	Glycyltransferase	LIC_12960	0.5735		Q72PI7	DNA binding protein	LIC_12484 PE	0.3158
Q72R84	UDP-N-acetylglucamine--N-acetylmuramyl-(pentapeptide) pyrophphoryl-undecaprenol N-acetylglucamine transferase	murG	0.5734		Q72SV0	Uncharacterized protein	LIC_11273 PE	0.3158
Q72LX8	Transcriptional regulator (AraC family)	LIC_13415	0.5734		Q72NU4	Uncharacterized protein	LIC_12735 PE	0.3157
Q72TB8	Alpha/beta hydrolase superfamily	LIC_11103	0.5731		Q72VM7	Chlorohydrolase family protein	LIC_10270 PE	0.3155
Q75FH6	Uncharacterized protein	LIC_20213	0.5730		Q75FG5	Histidine kinase sensor protein	LIC_20224 PE	0.3152
Q72UH1	Putative lipoprotein	LIC_10686	0.5729		Q72SR3	Lipopolysaccharide heptyltransferase II	rfaC2 PE	0.3151
Q72RG1	Uncharacterized protein	LIC_11784	0.5725		Q72LS7	DNA polymerase III gamma subunit	dnaX PE	0.3148
Q72VC8	Putative lipoprotein	LIC_10373	0.5724		Q75FU3	ATP-dependent 6-phphofructokinase	pfp PE	0.3148
Q75FI4	Uncharacterized protein	LIC_20205	0.5724		Q72NJ9	Uncharacterized protein	LIC_12835 PE	0.3147
Q72TX4	Biopolymer transport protein	LIC_10890	0.5724		Q72QC3	Uncharacterized protein	LIC_12189 PE	0.3147
Q72RK2	Uncharacterized protein	LIC_11743	0.5723		Q72W86	Dihydropteroate synthase	folP PE	0.3145
Q72R82	Phpho-N-acetylmuramoyl-pentapeptide-transferase	mraY	0.5722		Q72RJ8	Long-chain-fatty-acid CoA ligase	ydiD PE	0.3145
Q72R43	Uncharacterized protein	LIC_11908	0.5717		Q72QB2	Bifunctional protein HldE	LIC_12200 PE	0.3144
Q72UZ2	Uncharacterized protein	LIC_10511	0.5716		Q72LW2	ABC Transporter, ATP-binding protein	pab1703 PE	0.3143
Q72NY5	Uncharacterized protein	LIC_12693	0.5715		Q72N88	Uncharacterized protein	LIC_12948 PE	0.3141
Q72SU4	Uncharacterized protein	LIC_11279	0.5712		Q72R96	O-acetylhomerine (Thiol) lyase	LIC_11852 PE	0.3138
Q72Q00	Putative lipoprotein	LIC_12315	0.5711		Q75FZ8	Protoporphyrinogen oxidase	hemG PE	0.3138
Q72SQ5	Uncharacterized protein	LIC_11320	0.5709		Q72QW3	Uncharacterized protein	LIC_11995 PE	0.3134
Q72S32	Ribule-phphate 3-epimerase	r	0.5707		Q72QF8	3-demethylubiquinone-9 3-methyltransferase	LIC_12154 PE	0.3132
Q72UQ8	Uncharacterized protein	LIC_10599	0.5702		Q72QV0	Uncharacterized protein	LIC_12008 PE	0.3129
Q75FE4	Peptidoglycan-associated cytoplasmic membrane protein	LIC_20250	0.5700		Q72NG5	30S ribomal protein S19	rpsS PE	0.3128
Q72Q75	Uncharacterized protein	LIC_12237	0.5699		Q72TX9	Transpase, ISlin1	LIC_10885 PE	0.3128
Q72RK4	TldD	tldD	0.5697		Q72PK3	Uncharacterized protein	LIC_12468 PE	0.3126
Q72NE5	Uncharacterized protein	LIC_12889	0.5696		Q72U61	Uncharacterized protein	LIC_10803 PE	0.3123
Q72T34	Basal-body rod modification protein FlgD	flgD	0.5693		Q72TG5	Uncharacterized protein	LIC_11056 PE	0.3123
Q72QK8	Endoribonuclease YbeY	ybeY	0.5689		Q72ML6	Exonuclease	LIC_13177 PE	0.3122
Q72QZ7	Uncharacterized protein	LIC_11955	0.5684		Q72NB2	Uncharacterized protein	LIC_12923 PE	0.3120
Q75FX9	Fatty acid desaturase	scd	0.5684		Q72RE3	Dihydrolipoamide dehydrogenase	LIC_11803 PE	0.3118
Q72QY8	Uncharacterized protein	LIC_11969	0.5684		Q72PR8	Uncharacterized protein	LIC_12399 PE	0.3118
Q72VK4	Glycerophphoryl diester phphodiesterase	glpQ	0.5681		Q72P87	DNA helicase	LIC_12588 PE	0.3117
Q72QJ6	Uncharacterized protein	LIC_12117	0.5679		Q72W92	dTDP-gluce 4-6-dehydratase	LIC_10045 PE	0.3114
Q72RS5	Uncharacterized protein	LIC_11665	0.5677		Q72UM3	Cysteine desulfurase	LIC_10634 PE	0.3113
Q72S95	Uncharacterized protein	LIC_11489	0.5674		Q72NG9	50S ribomal protein L29	rpmC PE	0.3112
Q72UU3	Single-stranded DNA-binding protein	ssb	0.5669		Q75FT3	Phage-related integrase/recombinase	LIC_20098 PE	0.3111
Q72T66	Uncharacterized protein	LIC_11155	0.5668		Q72PP6	Aminotransferase	aspB PE	0.3111
Q72VH7	Uncharacterized protein	LIC_10320	0.5667		Q72QG3	dTDP-4-dehydrorhamne epimerase	LIC_12150 PE	0.3110
Q72PL1	Uncharacterized protein	LIC_12460	0.5665		Q72Q70	Uncharacterized protein	LIC_12242 PE	0.3107
P61986	Cobalt-precorrin-5B C(1)-methyltransferase	cbiD	0.5664		Q72RR7	Glycerol-3-phphate dehydrogenase	LIC_11675 PE	0.3107
Q72RF1	Alginate O-acetyltransferase protein	LIC_11794	0.5664		Q72QN3	DNA topoisomerase 1	topA PE	0.3106
Q72N75	Uncharacterized protein	LIC_12962	0.5663		Q72V44	Adenine deaminase	add PE	0.3106
Q72UI5	Uncharacterized protein	LIC_10672	0.5663		Q72VM2	Uncharacterized protein	LIC_10275 PE	0.3105
Q72MV9	Pirin-like protein	LIC_13080	0.5661		Q72W62	Uncharacterized protein	LIC_10075 PE	0.3105
Q72S14	General secretory pathway protein G	gspG	0.5660		Q72N95	UvrABC system protein B	uvrB PE	0.3104
Q72PP0	Lipoprotein-releasing system ATP-binding protein LolD	lolD	0.5657		Q75FT1	Uncharacterized protein	LIC_20100 PE	0.3102
Q72MK7	Uncharacterized protein	LIC_13186	0.5657		Q72QF1	6-phphogluconolactonase/glucamine-6-phphate isomerase/deaminase	nagB PE	0.3100
Q72TG0	DNA translocase FtsK	ftsK	0.5656		Q72MG0	Uncharacterized protein	LIC_13227 PE	0.3098
Q75FW7	3-oxoacyl-(Acyl-carrier protein) reductase	fabG	0.5656		Q72VM9	Cyclic nucleotide binding protein	LIC_10268 PE	0.3096
Q72VR1	Uncharacterized protein	LIC_10235	0.5655		Q72SV3	Uncharacterized protein	LIC_11269 PE	0.3096
Q72N53	Uncharacterized protein	LIC_12985	0.5655		P61540	RNA polymerase sigma factor RpoD	rpoD PE	0.3095
Q72TJ4	Uncharacterized protein	LIC_11027	0.5655		Q75FF1	Putative acyltransferase	LIC_20242 PE	0.3095
Q72TG6	Uncharacterized protein	LIC_11055	0.5653		Q72PH0	Uncharacterized protein	LIC_12501 PE	0.3095
Q72NS8	NADH dehydrogenase I M subunit	nuoM	0.5650		Q72UK9	tRNA 5-methylaminomethyl-2-thiouridine biynthesis bifunctional protein MnmC	mnmC PE	0.3092
Q72RA4	Uncharacterized protein	LIC_11844	0.5649		Q72T85	Response regulator	LIC_11136 PE	0.3091
Q72T59	Uncharacterized protein	LIC_11162	0.5645		Q72N11	Uncharacterized protein	LIC_13027 PE	0.3091
Q72RK6	Uncharacterized protein	LIC_11739	0.5643		Q72QW5	Uncharacterized protein	LIC_11993 PE	0.3090
Q72R17	Uncharacterized protein	LIC_11935	0.5643		Q75FJ5	Uncharacterized protein	LIC_20187 PE	0.3089
Q72NA4	Uncharacterized protein	LIC_12932	0.5640		Q72WA8	Initol monophphatase	LIC_10029 PE	0.3089
Q72P67	Uncharacterized protein	LIC_12609	0.5638		Q72QT4	Asparagine--tRNA ligase	asnS PE	0.3087
Q72TJ8	Uncharacterized protein	LIC_11023	0.5635		Q72UQ4	Sulfatase family protein	LIC_10603 PE	0.3085
Q72LW1	Uncharacterized protein	LIC_13432	0.5635		Q72NM7	Uncharacterized protein	LIC_12805 PE	0.3084
Q72VK2	Uncharacterized protein	LIC_10295	0.5626		Q72RH5	Uncharacterized protein	LIC_11770 PE	0.3083
Q72TA9	Serine protease	LIC_11112	0.5626		Q72PK2	HtpG	LIC_12469 PE	0.3082
Q72MM0	Uncharacterized protein	LIC_13173	0.5625		Q72U73	Transcription elongation factor GreA	greA PE	0.3078
Q72UB4	Protein translocase subunit SecE	secE	0.5623		Q72N73	Quinolinate synthase A	nadA PE	0.3075
Q72M85	Putative lipoprotein	LIC_13305	0.5620		Q72P80	Uncharacterized protein	LIC_12596 PE	0.3075
Q72RD1	ATP-dependent Clp protease adapter protein ClpS	clpS	0.5619		Q72P11	Acetyltransferase	LIC_12666 PE	0.3075
Q72QV6	Succinate dehydrogenase flavoprotein subunit	sdhA	0.5618		Q72QW9	Uncharacterized protein	LIC_11989 PE	0.3074
Q75FC5	Alginate O-acetyltransferase	LIC_20269	0.5617		Q72NY3	Uncharacterized protein	LIC_12695 PE	0.3073
Q72UG9	Uncharacterized protein	LIC_10688	0.5617		Q72V35	Uncharacterized protein	LIC_10468 PE	0.3068
Q72W69	Uncharacterized protein	LIC_10068	0.5617		Q72UF6	Uncharacterized protein	LIC_10701 PE	0.3067
Q72P54	Membrane metalloendopeptidase	LIC_12622	0.5616		Q72RJ4	Lipopolysaccharide core biynthesis protein	rfaQ PE	0.3066
Q72VH1	Uncharacterized protein	LIC_10326	0.5616		Q72W22	Methylated-DNA--protein-cysteine methyltransferase	LIC_10119 PE	0.3064
Q72RL2	Uncharacterized protein	LIC_11733	0.5613		Q72VR9	Uncharacterized protein	LIC_10227 PE	0.3063
Q72Q25	Putative lipoprotein	LIC_12289	0.5612		Q72LT5	Carboxypeptidase I	LIC_13464 PE	0.3062
Q72UC0	N-acetylmuramoyl-L-alanine amidase	amiA	0.5611		Q72QB6	Uncharacterized protein	LIC_12196 PE	0.3060
Q72NM2	Uncharacterized protein	LIC_12810	0.5609		Q72SH8	Ubiquinone biynthesis protein	ubiB PE	0.3055
Q72M69	Thermolysin homolog	LIC_13321	0.5607		Q72U50	Cytochrome c-type biogenesis protein	ccmE PE	0.3054
Q72TM7	Potassium-transporting ATPase potassium-binding subunit	kdpA	0.5606		Q72RV8	Long-chain-fatty-acid CoA ligase	fadD PE	0.3051
Q72VQ3	Uncharacterized protein	LIC_10243	0.5604		Q72QG1	Gluce-1-phphate cytidylyltransferase	LIC_12152 PE	0.3050
Q72VB6	Uncharacterized protein	LIC_10385	0.5603		Q72VX6	Uncharacterized protein	LIC_10169 PE	0.3050
Q72US2	Uncharacterized protein	LIC_10585	0.5602		Q72SQ6	Uncharacterized protein	LIC_11319 PE	0.3045
Q72N05	Chitinase	cht	0.5599		Q72UV5	Histidine kinase	LIC_10552 PE	0.3042
Q72UQ9	Uncharacterized protein	LIC_10598	0.5599		Q72MZ8	Uncharacterized protein	LIC_13041 PE	0.3042
Q72P79	Uncharacterized protein	LIC_12597	0.5598		Q72M50	Putative lipoprotein	LIC_13341 PE	0.3041
Q72TD4	Putative lipoprotein	LIC_11087	0.5597		Q72PF0	Serine/threonine kinase	LIC_12521 PE	0.3035
Q72T39	Uncharacterized protein	LIC_11182	0.5597		Q72MH6	Uncharacterized protein	LIC_13211 PE	0.3032
Q75FI2	Permease of the major facilitator superfamily	LIC_20207	0.5596		Q72M82	Uncharacterized protein	LIC_13308 PE	0.3031
G1UB65	Ig-like repeat domain protein 1	ligA	0.5594		Q75G09	Haloacid dehalogenase-like protein	cof PE	0.3026
Q75FN2	Uncharacterized protein	LIC_20150	0.5593		Q72TA5	Uncharacterized protein	LIC_11116 PE	0.3026
Q72U85	Uncharacterized protein	LIC_10776	0.5592		Q75FL1	Demethylmenaquinone methyltransferase	menG PE	0.3025
Q72QX2	Uncharacterized protein	LIC_11986	0.5589		Q72T00	Uncharacterized protein	LIC_11222 PE	0.3025
Q72TU8	Uncharacterized protein	LIC_10918	0.5588		Q72QE1	Nucleide-diphphate-sugar pyrophphorylase	LIC_12171 PE	0.3025
Q72S11	Uncharacterized protein	LIC_11576	0.5588		Q75FQ4	Precorrin methylase	cbiG PE	0.3024
Q75FL8	Alginate O-acetyltransferase	LIC_20164	0.5584		Q72TC6	Adenylate/guanylate cyclase	LIC_11095 PE	0.3022
Q72NN8	Uncharacterized protein	LIC_12794	0.5583		Q72NM9	Uncharacterized protein	LIC_12803 PE	0.3021
Q72QJ2	dTDP-rhamnyl transferase	rfbF	0.5582		Q72NV2	Acetoin-histone deacetylase family	LIC_12727 PE	0.3018
Q72T69	Pseudouridylate synthase, 23S RNA-specific	LIC_11152	0.5582		Q72QZ9	Uncharacterized protein	LIC_11953 PE	0.3016
Q72N28	Ankyrin-like protein	LIC_13010	0.5580		Q72TM8	Serine/threonine kinase with GAF domain	LIC_10989 PE	0.3015
Q72PN2	Uncharacterized protein	LIC_12436	0.5579		Q72SZ3	Magnesium transport protein CorA	yfjQ PE	0.3015
Q72T24	Uncharacterized protein	LIC_11197	0.5579		Q72T94	GGDEF family protein	LIC_11127 PE	0.3014
Q72N83	Oligopeptide ABC transport system permease protein	LIC_12954	0.5574		Q72UQ2	Uncharacterized protein	LIC_10605 PE	0.3014
Q72PH2	Uncharacterized protein	LIC_12499	0.5573		Q72M94	Uncharacterized protein	LIC_13294 PE	0.3013
Q72US4	Acyl-CoA dehydrogenase	LIC_10583	0.5570		Q72RV4	CsgA	csgA PE	0.3010
Q72PD0	Anthranilate phphoribyltransferase	trpD	0.5569		Q72V80	Uncharacterized protein	LIC_10421 PE	0.3010
Q72TD7	Uncharacterized protein	LIC_11084	0.5567		Q72NN6	Uncharacterized protein	LIC_12796 PE	0.3009
Q72ST3	Histidine kinase sensor protein	LIC_11291	0.5566		Q72UJ8	Uncharacterized protein	LIC_10659 PE	0.3008
Q72UE3	Outer membrane receptor protein	smc	0.5564		Q72QP8	Uncharacterized protein	LIC_12065 PE	0.3006
Q72VY7	Uncharacterized protein	LIC_10158	0.5563		Q72R98	Ribomal RNA small subunit methyltransferase E	LIC_11850 PE	0.3004
Q72P21	Uncharacterized protein	LIC_12655	0.5560		P62458	Histidinol dehydrogenase	hisD PE	0.3001
Q75FZ9	Uncharacterized protein	LIC_20016	0.5557		Q72MZ7	Uncharacterized protein	LIC_13042 PE	0.2999
Q72PT7	Response regulator	LIC_12380	0.5556		Q72VE1	Tryptophanyl-tRNA synthetase	trpS PE	0.2996
Q72PY0	Uncharacterized protein	LIC_12337	0.5556		Q72W37	Uncharacterized protein	LIC_10103 PE	0.2996
Q75FT9	Uncharacterized protein	LIC_20092	0.5556		Q72NZ9	Uncharacterized protein	LIC_12678 PE	0.2989
Q72NS4	Uncharacterized protein	LIC_12755	0.5556		Q72SH9	Uncharacterized protein	LIC_11403 PE	0.2989
Q72MQ8	Outer membrane protein	tolC	0.5552		Q72RQ6	Uncharacterized protein	LIC_11688 PE	0.2989
Q72RD4	Glutamate--cysteine ligase	gshA	0.5551		Q72PU5	Ankyrin repeat protein	LIC_12372 PE	0.2988
Q72Q87	Uncharacterized protein	LIC_12225	0.5549		Q72NA8	Beta-lactamase related protein	LIC_12928 PE	0.2986
Q72VI5	Uncharacterized protein	LIC_10312	0.5549		Q72UC5	Putative lipoprotein	LIC_10734 PE	0.2982
Q72PJ6	Dihydrolipoyl dehydrogenase	lpdA	0.5548		Q72TJ7	Glycyltransferase	LIC_11024 PE	0.2980
Q72PN8	Uncharacterized protein	LIC_12430	0.5548		Q72LW4	Uncharacterized protein	LIC_13429 PE	0.2978
Q75FB8	Uncharacterized protein	LIC_20276	0.5541		Q72UU5	Putative lipoprotein	LIC_10562 PE	0.2976
Q72N40	TonB-dependent outer membrane receptor	LIC_12998	0.5538		Q72SJ1	FliI	fliI PE	0.2975
Q72UA9	50S ribomal protein L7/L12	rplL	0.5537		Q72NR8	Aldehyde dehydrogenase	alkH PE	0.2974
Q72R05	Putative lipoprotein	LIC_11947	0.5537		Q72S79	Uncharacterized protein	LIC_11505 PE	0.2971
Q72UC1	ATP-dependent RNA helicase	rhlE	0.5536		Q72N20	Uncharacterized protein	LIC_13018 PE	0.2970
Q72VR7	Uncharacterized protein	LIC_10229	0.5536		Q72QV3	Uncharacterized protein	LIC_12005 PE	0.2967
Q72LR9	Uncharacterized protein	LIC_13482	0.5535		Q3V899	Flagellar biynthetic protein fliQ	fliQ PE	0.2966
Q72N91	Uncharacterized protein	LIC_12945	0.5534		Q72RZ7	Exodeoxyribonuclease 7 large subunit	xseA PE	0.2963
Q72U72	Uncharacterized protein	LIC_10790	0.5534		Q72UR7	Uncharacterized protein	LIC_10590 PE	0.2962
Q72RL8	Uncharacterized protein	LIC_11727	0.5533		Q72VR4	Lipoprotein releasing system transmembrane protein	lolE PE	0.2960
Q72N58	Uncharacterized protein	LIC_12980	0.5533		Q75FH3	ExbB	exbB PE	0.2959
Q72S56	Uncharacterized protein	LIC_11530	0.5532		Q72MH4	Uncharacterized protein	LIC_13213 PE	0.2957
Q72VT8	Cytochrome c oxidase subunit 2	cyoA	0.5531		Q72S26	Ribonuclease	rnhB PE	0.2957
Q72UV0	Response regulator	LIC_10557	0.5530		Q72V58	Gluce-1-phphate thymidylyltransferase	LIC_10444 PE	0.2956
Q72SF4	Uncharacterized protein	LIC_11429	0.5530		Q72PR9	Anti-sigma factor antagonist	LIC_12398 PE	0.2952
Q72NX0	Uncharacterized protein	LIC_12708	0.5528		Q72S21	Mg chelatase subunit chII	LIC_11566 PE	0.2950
Q72UG6	Uncharacterized protein	LIC_10691	0.5527		Q72PN9	Lipoprotein releasing system, permease component	LIC_12429 PE	0.2949
Q72LR0	tRNA uridine 5-carboxymethylaminomethyl modification enzyme MnmG	mnmG	0.5526		Q72S29	Ribome maturation factor RimM	rimM PE	0.2948
Q72Q84	Uncharacterized protein	LIC_12228	0.5526		Q72RP5	Glycerol-3-phphate dehydrogenase	glpD PE	0.2945
Q72M76	Uncharacterized protein	LIC_13314	0.5525		Q75FQ1	Precorrin isomerase	cobH PE	0.2945
Q72P34	Uncharacterized protein	LIC_12642	0.5525		Q72UH6	Phphoribylformylglycinamidine synthase subunit PurQ	purQ PE	0.2942
Q72UP4	Uncharacterized protein	LIC_10613	0.5524		Q75FP8	Uncharacterized protein	LIC_20134 PE	0.2942
P62451	Imidazole glycerol phphate synthase subunit HisF	hisF	0.5521		Q72RK8	Uncharacterized protein	LIC_11737 PE	0.2942
Q72QB3	UDP-gluce 4-epimerase	LIC_12199	0.5520		Q72QQ1	Chemotaxis protein	LIC_12062 PE	0.2941
Q72W41	Histidine kinase sensor protein	LIC_10099	0.5520		Q72Q92	Beta-lactamase regulatory protein 1	blaR1 PE	0.2938
Q72PX9	Uncharacterized protein	LIC_12338	0.5520		Q72R39	Uncharacterized protein	LIC_11912 PE	0.2937
Q75FJ9	Histidine kinase sensor protein	LIC_20183	0.5519		Q72P90	Uncharacterized protein	LIC_12585 PE	0.2937
Q72NL6	Uncharacterized protein	LIC_12818	0.5519		Q72PF6	Cystine-binding periplasmic protein	LIC_12515 PE	0.2936
Q72RE7	Uncharacterized protein	LIC_11798	0.5510		Q72U65	Enoyl-CoA hydratase	LIC_10799 PE	0.2935
Q72SD2	Exodeoxyribonuclease	LIC_11452	0.5506		Q72PU2	Cytoplasmic membrane protein	LIC_12375 PE	0.2933
Q72QT9	Uncharacterized protein	LIC_12020	0.5505		Q72M03	Uncharacterized protein	LIC_13390 PE	0.2933
Q72T25	Uncharacterized protein	LIC_11196	0.5504		Q72T60	Phenazine biynthesis-like protein	LIC_11161 PE	0.2930
Q72PR2	Uncharacterized protein	LIC_12405	0.5501		Q72V16	Uncharacterized protein	LIC_10487 PE	0.2927
Q72Q01	Uncharacterized protein	LIC_12314	0.5501		Q72QF4	Putative hydroxyacid aldolase protein	LIC_12158 PE	0.2926
Q72RM4	Uncharacterized protein	LIC_11721	0.5500		Q72S77	Uncharacterized protein	LIC_11507 PE	0.2925
Q72R08	Protein translocase subunit SecA	secA	0.5497		Q72QC8	Acetyl transferase	LIC_12184 PE	0.2922
Q75G21	Uncharacterized protein	LIC_20201	0.5494		Q72TC8	Glycyl transferase	LIC_11093 PE	0.2920
Q72UZ3	Cytoplasmic membrane protein	LIC_10510	0.5491		Q72S84	Methionine aminopeptidase	map PE	0.2920
Q72M00	Ketol-acid reductoisomerase (NADP(+))	ilvC	0.5490		Q72SA0	Transcriptional regulator (Crp family)	LIC_11484 PE	0.2918
Q72UU8	RNA polymerase ECF-type sigma factor	LIC_10559	0.5487		Q72NK6	Soluble lytic transglycylase	LIC_12828 PE	0.2915
Q72TI0	Uncharacterized protein	LIC_11041	0.5486		Q72QK0	30S ribomal protein S6	rpsF PE	0.2913
Q72T47	Uncharacterized protein	LIC_11174	0.5485		Q72T86	Uncharacterized protein	LIC_11135 PE	0.2913
Q72PV9	Uncharacterized protein	LIC_12358	0.5483		Q72QM5	Response regulator	LIC_12088 PE	0.2911
Q72P44	Sphingomyelinase C 1	sph1	0.5479		Q72NJ5	Aspartate carbamoyltransferase	pyrB PE	0.2910
Q72QN6	Uncharacterized protein	LIC_12077	0.5479		Q72UG1	Uncharacterized protein	LIC_10696 PE	0.2905
Q72NF5	Uncharacterized protein	LIC_12879	0.5477		Q72SG1	Stress response kinase A	srkA PE	0.2902
Q72N12	ThiJ/PfpI family protein	LIC_13026	0.5473		Q75FP0	Adenine phphoribyltransferase	apt PE	0.2896
Q75FE0	Response regulator	LIC_20254	0.5472		Q72SD0	Pantothenate synthetase	panC PE	0.2895
Q72M27	Uncharacterized protein	LIC_13364	0.5472		Q72RV0	Uncharacterized protein	LIC_11638 PE	0.2895
Q72PF1	Pyridoxine/pyridoxamine 5'-phphate oxidase	pdxH	0.5470		Q72LZ3	Uncharacterized protein	LIC_13400 PE	0.2894
Q72R54	Uncharacterized protein	LIC_11894	0.5470		Q72SH0	Coproporphyrinogen III oxidase	LIC_11412 PE	0.2893
Q72Q08	Outer membrane TolC superfamily	LIC_12307	0.5468		Q72SX0	Uncharacterized protein	LIC_11252 PE	0.2891
Q72S88	Uncharacterized protein	LIC_11496	0.5468		Q72UY0	Arsenate reductase	arsC PE	0.2890
Q72QW0	Hydrolase	LIC_11998	0.5465		Q72T84	Uncharacterized protein	LIC_11137 PE	0.2886
Q75FR8	Uncharacterized protein	LIC_20113	0.5465		Q72MA7	Acyl-CoA dehydrogenase	LIC_13281 PE	0.2886
Q72QM3	Glyceraldehyde-3-phphate dehydrogenase	gapA	0.5464		Q72RV7	Uncharacterized protein	LIC_11631 PE	0.2885
Q72TQ3	TonB-dependent outer membrane hemin receptor	phuR	0.5464		Q72MC4	MutT nudix family protein	LIC_13264 PE	0.2884
Q72VE0	Uncharacterized protein	LIC_10358	0.5463		Q72VY9	Putative membrane protein insertion efficiency factor	LIC_10156 PE	0.2883
Q72SP8	Flagellar P-ring protein	flgI	0.5461		Q72MI8	Uncharacterized protein	LIC_13199 PE	0.2882
Q72WC8	Putative lipoprotein	LIC_10009	0.5461		Q72V79	Uncharacterized protein	LIC_10422 PE	0.2879
Q72P58	Diaminopimelate decarboxylase	lysA	0.5459		Q72P61	Phage-related protein	LIC_12615 PE	0.2877
Q72TI7	Uncharacterized protein	LIC_11034	0.5458		Q72MM9	2-amino-4-hydroxy-6-hydroxymethyldihydropteridine pyrophphokinase	folK PE	0.2877
Q72VW0	Uncharacterized protein	LIC_10186	0.5454		Q72MM1	Uncharacterized protein	LIC_13172 PE	0.2875
Q72TE1	ABC transporter integral membrane protein	LIC_11080	0.5454		Q72NA7	Uncharacterized protein	LIC_12929 PE	0.2875
Q72NG3	50S ribomal protein L23	rplW	0.5452		Q72QQ6	Transpase, IS1500	LIC_12056 PE	0.2874
Q72SW2	MreD	mreD	0.5452		Q72TH7	Uncharacterized protein	LIC_11044 PE	0.2873
Q75G20	Bile acid Na+ symporter	yocS	0.5450		Q72RP1	30S ribomal protein S21	rpsU PE	0.2868
Q75FJ7	Uncharacterized protein	LIC_20185	0.5450		Q75FJ4	Sodium:solute symporter family	LIC_20188 PE	0.2862
Q72SG9	Glycyl hydrolase	LIC_11413	0.5448		Q72NZ3	ABC transporter ATP-binding protein	LIC_12684 PE	0.2861
Q72PB7	Uncharacterized protein	LIC_12555	0.5447		Q72PG5	Adenylate/guanylate cyclase	LIC_12506 PE	0.2861
Q72QD2	Methyltransferase	LIC_12180	0.5447		Q72MB3	Uncharacterized protein	LIC_13275 PE	0.2859
Q75FE2	Uncharacterized protein	LIC_20252	0.5445		Q72VZ3	Valine-pyruvate aminotransferase	avtA PE	0.2858
Q72MF7	ATP-dependent RNA helicase	dead	0.5445		Q72NN0	Uncharacterized protein	LIC_12802 PE	0.2853
Q72PB6	Apolipoprotein N-acyltransferase 1	lnt1	0.5443		Q72QB4	Aminotransferase	LIC_12198 PE	0.2853
Q72MR6	Uncharacterized protein	LIC_13127	0.5443		Q72TV0	Octaprenyl diphphate synthase	ispB PE	0.2851
Q72QE0	Putative UDP-N-acetylglucamine-2-epimerase	LIC_12172	0.5440		Q72M23	Siroheme synthetase	cysG PE	0.2848
Q72MV0	Uncharacterized protein	LIC_13089	0.5439		Q72N65	Uncharacterized protein	LIC_12972 PE	0.2846
Q72MD2	Putative lipoprotein	LIC_13256	0.5439		Q72W58	Uncharacterized protein	LIC_10079 PE	0.2845
Q72UQ6	Uncharacterized protein	LIC_10601	0.5438		Q72QN4	ABC transporter ATP-binding protein	LIC_12079 PE	0.2843
Q75FI0	Methylmalonyl-COA mutase large subunit	mcmA	0.5436		Q72MG9	Carbonic anhydrases/acetyltransferases	LIC_13218 PE	0.2843
Q72SF5	Capsule biynthesis protein	capC	0.5435		Q72US8	Response regulator	LIC_10579 PE	0.2841
Q72U52	Cytochrome c-type biogenesis	ccmH	0.5435		Q72SF2	Cyclic nucleotide binding protein	LIC_11431 PE	0.2838
Q72P15	Uncharacterized protein	LIC_12661	0.5432		Q72NP7	Probable dual-specificity RNA methyltransferase RlmN	rlmN PE	0.2834
Q72UF3	Putative lipoprotein	LIC_10704	0.5431		Q75FM0	Uncharacterized protein	LIC_20162 PE	0.2830
Q72UV3	Uncharacterized protein	LIC_10554	0.5430		Q72MT3	Uncharacterized protein	LIC_13109 PE	0.2825
Q72W51	Uncharacterized protein	LIC_10089	0.5430		Q72VM8	Cyclic nucleotide binding protein	LIC_10269 PE	0.2824
Q72QV5	Succinate dehydrogenase iron-sulfur subunit	sdhB	0.5429		Q72QZ5	Response regulator	LIC_11957 PE	0.2822
Q72PU8	Uncharacterized protein	LIC_12369	0.5429		Q75G01	Uroporphyrinogen decarboxylase	hemE PE	0.2822
Q72U81	Transpase	LIC_10780	0.5429		Q72UX2	Uncharacterized protein	LIC_10535 PE	0.2821
Q72TZ0	Molybdopterin oxidoreductase	LIC_10874	0.5428		Q72NQ8	Glutamate 5-kinase	proB PE	0.2820
Q72U86	Uncharacterized protein	LIC_10775	0.5427		Q72M51	Uncharacterized protein	LIC_13340 PE	0.2820
Q72NS1	Hsa	hsa	0.5427		Q72TR3	Uncharacterized protein	LIC_10954 PE	-0.2816
Q72P99	Uncharacterized protein	LIC_12576	0.5426		Q72RC9	RNA polymerase ECF-type sigma factor	LIC_11817 PE	0.2815
Q72RC1	Phphohepte isomerase	gmhA	0.5425		Q72PI6	Uncharacterized protein	LIC_12485 PE	0.2815
Q72W14	Uncharacterized protein	LIC_10127	0.5423		Q72RG7	Adenylmethionine-8-amino-7-oxononanoate aminotransferase	bioA PE	0.2813
Q72RC3	Uncharacterized protein	LIC_11823	0.5423		Q72S24	Uncharacterized protein	LIC_11563 PE	0.2813
Q72V68	Uncharacterized protein	LIC_10434	0.5422		Q72MI0	Membrane carboxypeptidase	LIC_13207 PE	0.2812
Q75FK1	GGDEF family protein	LIC_20181	0.5421		Q72Q24	Oligo-1,6-glucidase	malL PE	0.2812
Q72P66	Uncharacterized protein	LIC_12610	0.5418		Q72LT6	Uncharacterized protein	LIC_13463 PE	0.2812
Q72LV9	Uncharacterized protein	LIC_13434	0.5418		Q72LY1	Glycerol-3-phphate acyltransferase	plsB PE	0.2809
Q72U96	Uncharacterized protein	LIC_10765	0.5418		Q72P24	Uncharacterized protein	LIC_12652 PE	0.2808
Q75FE5	Aconitate hydratase	acnA	0.5418		Q72ND5	Cytoplasmic membrane protein	LIC_12899 PE	0.2807
Q72TF9	Uncharacterized protein	LIC_11062	0.5417		Q72QF5	3-deoxy-manno-octulonate cytidylyltransferase	LIC_12157 PE	0.2806
Q72S53	Uncharacterized protein	LIC_11533	0.5416		Q75G27	Azoreductase	LIC_20022 PE	0.2806
Q72QA4	Putative lipoprotein	LIC_12208	0.5415		Q72MV4	Dephpho-CoA kinase	coaE PE	0.2805
Q72RD3	Gamma-glutamyltranspeptidase	ggt	0.5415		P62347	Phphoribyl-ATP pyrophphatase	hisE PE	0.2805
Q72RF9	Homerine kinase	thrB	0.5414		Q72PP3	Uncharacterized protein	LIC_12425 PE	0.2805
Q72ND8	Uncharacterized protein	LIC_12896	0.5411		Q72ME6	Response regulator	LIC_13242 PE	0.2800
Q72PQ2	Glycerol-3-phphate acyltransferase	plsY	0.5410		Q72VA8	Uncharacterized protein	LIC_10393 PE	0.2800
Q72RQ0	TonB-dependent outer membrane receptor	LIC_11694	0.5409		Q72QT5	Uncharacterized protein	LIC_12024 PE	0.2793
Q3V898	Flagellar biynthetic protein FliR	fliR	0.5409		Q72ML7	Tas	tas PE	0.2791
Q72S41	RNA polymerase sigma-54 factor	rpoN	0.5408		P62392	Phphoribyl-AMP cyclohydrolase	hisI PE	0.2784
Q72SC3	Glutamyl-tRNA(Gln) amidotransferase subunit A	gatA	0.5405		Q75FX8	Uncharacterized protein	LIC_20053 PE	0.2783
Q75FU5	Uncharacterized protein	LIC_20086	0.5404		Q75FH0	Uncharacterized protein	LIC_20219 PE	0.2782
Q72V75	4-diphphocytidyl-2-C-methyl-D-erythritol kinase	is	0.5403		Q72NZ2	Exodeoxyribonuclease v alpha chain	recD PE	0.2781
Q72SE1	Uncharacterized protein	LIC_11442	0.5402		Q72QU3	Uncharacterized protein	LIC_12016 PE	0.2780
Q72UB8	Uncharacterized protein	LIC_10741	0.5402		Q72T81	Alpha-galactidase	galA PE	0.2777
Q72W61	Uncharacterized protein	LIC_10076	0.5401		Q72UF8	Uncharacterized protein	LIC_10699 PE	0.2776
Q72SN6	Adenylate/guanylate cyclase	LIC_11343	0.5400		Q72SK1	RNA polymerase sigma factor	LIC_11380 PE	0.2773
Q75FC6	Uncharacterized protein	LIC_20268	0.5399		Q72VA7	Uncharacterized protein	LIC_10394 PE	0.2768
Q72SA6	Uncharacterized protein	LIC_11478	0.5396		Q72SF7	Sigma factor regulatory protein	LIC_11426 PE	0.2763
Q72NC5	Aspartokinase	lysC	0.5395		Q72PG3	Histidinol-phphate aminotransferase	hisC PE	0.2762
Q72M30	Uncharacterized protein	LIC_13361	0.5393		Q72R78	Hydrolase	LIC_11870 PE	0.2762
Q72Q11	Carboxy-terminal processing protease	LIC_12303	0.5392		Q72R26	Uncharacterized protein	LIC_11925 PE	0.2758
Q72PD3	Protein translocase subunit SecD	secD	0.5387		Q72MK2	Uncharacterized protein	LIC_13191 PE	0.2758
Q72P20	Uncharacterized protein	LIC_12656	0.5387		Q72M60	Histidine kinase sensor protein	LIC_13331 PE	0.2756
Q72P03	Uncharacterized protein	LIC_12674	0.5387		Q72RT1	Uncharacterized protein	LIC_11659 PE	0.2756
Q72VV4	Pseudouridine synthase	LIC_10192	0.5383		Q72MZ6	Uncharacterized protein	LIC_13043 PE	0.2755
Q72M18	Uncharacterized protein	LIC_13373	0.5382		Q72LW8	Uncharacterized protein	LIC_13425 PE	0.2749
Q72SM5	S-adenylmethionine synthase	metK	0.5381		Q72SA8	Uncharacterized protein	LIC_11476 PE	0.2746
Q72RD9	Uncharacterized protein	LIC_11807	0.5381		Q75G28	ParB	LIC_20021 PE	0.2746
Q72SL9	Putative lipoprotein	LIC_11360	0.5381		Q72RH8	Acetylornithine aminotransferase	argD PE	0.2743
Q72RN0	Uncharacterized protein	LIC_11715	0.5381		Q72RZ3	Uncharacterized protein	LIC_11595 PE	0.2734
Q72UA2	Thiamine-monophphate kinase	thiL	0.5380		Q72VC7	Uncharacterized protein	LIC_10374 PE	0.2734
Q72P36	Uncharacterized protein	LIC_12640	0.5379		Q72MR8	Uncharacterized protein	LIC_13125 PE	0.2727
Q72PV6	Permease	LIC_12361	0.5379		Q72M91	Uncharacterized protein	LIC_13297 PE	0.2726
Q72RB2	Flagellar motor switch protein FliM	fliM	0.5376		Q72PZ9	Response regulator	LIC_12316 PE	0.2723
Q72PW8	Uncharacterized protein	LIC_12349	0.5375		Q72SF3	Alpha/beta hydrolase superfamily	LIC_11430 PE	0.2722
Q72ST6	Uncharacterized protein	LIC_11288	0.5371		Q72PN7	Transcriptional regulator (TetR family)	LIC_12431 PE	0.2718
Q72VG4	Histidine kinase	LIC_10333	0.5368		Q72NK7	Uncharacterized protein	LIC_12827 PE	0.2713
Q72TQ0	Small multidrug resistance protein	LIC_10967	0.5367		Q75FQ6	Precorrin-4-methylase	cobM PE	0.2713
Q72MG5	Lauroyl/myristoyl acyltransferase	htrB	0.5366		Q72NP0	Type III pantothenate kinase	coaX PE	0.2712
Q72M96	Uncharacterized protein	LIC_13292	0.5365		Q72W98	3-dehydroquinate dehydratase	aroD PE	0.2712
Q72MU3	Uncharacterized protein	LIC_13099	0.5363		Q72TQ6	Transpase	LIC_10961 PE	0.2707
Q72PM6	Phphate acyltransferase	plsX	0.5362		Q72TV9	Uncharacterized protein	LIC_10905 PE	0.2707
P62038	Probable transcriptional regulatory protein LIC	LIC_12886	0.5362		Q72PS6	Oxidoreductase	LIC_12391 PE	0.2703
Q72MQ0	Hemolysin	tlyC	0.5359		Q72SR8	Uncharacterized protein	LIC_11307 PE	0.2699
Q72UV6	Uncharacterized protein	LIC_10551	0.5359		Q72V64	Uncharacterized protein	LIC_10438 PE	0.2698
Q72TW8	TonB-dependent outer membrane receptor	fecA	0.5358		Q72P17	Putative virulence-associated protein	vapB PE	0.2696
Q72M36	Putative lipoprotein	LIC_13355	0.5357		Q72MS1	Uncharacterized protein	LIC_13121 PE	0.2684
Q72PX1	Ribokinase	LIC_12346	0.5357		Q72QD8	Acetyl transferase	LIC_12174 PE	0.2683
Q72NW1	Putative 4-hydroxybenzoate transporter transmembrane protein	proP	0.5356		Q75FV8	Uncharacterized protein	LIC_20073 PE	0.2683
P61438	60 kDa chaperonin	groL	0.5355		Q72VQ9	Cyclic nucleotide binding protein	LIC_10237 PE	0.2683
Q72R42	Uncharacterized protein	LIC_11909	0.5353		Q72TV7	Uncharacterized protein	LIC_10907 PE	0.2678
Q72M45	Uncharacterized protein	LIC_13346	0.5352		Q72QM8	Carbonic anhydrase	paaY PE	0.2677
Q72V39	Ig-like repeat domain protein 3	ligB	0.5352		Q72RS7	Deoxyguaninetriphphate triphphohydrolase-like protein	LIC_11663 PE	0.2676
Q72UM2	NifU	nifU	0.5350		Q72PL4	Chemotaxis protein	LIC_12457 PE	0.2675
Q75FF5	Adenylmethionine decarboxylase	sH	0.5347		Q72S57	4-hydroxy-3-methylbut-2-enyl diphphate reductase	ispH PE	0.2674
Q72MW1	Uncharacterized protein	LIC_13078	0.5345		Q72M15	Transpase, IS1501	LIC_13377 PE	0.2670
Q72QM1	Uncharacterized protein	LIC_12092	0.5345		Q72TN7	Transpase, IS1501	LIC_10980 PE	0.2669
Q72MB5	Sigma factor regulatory protein	LIC_13273	0.5345		Q72M61	Response regulator	LIC_13330 PE	0.2664
Q72MW9	Uncharacterized protein	LIC_13070	0.5344		Q72TL3	Queuine tRNA-ribyltransferase	tgt PE	0.2663
Q72QE7	Putative molybdenum cofactor biynthesis protein	moaA	0.5343		Q72SF8	Histidine kinase sensor protein	LIC_11425 PE	0.2659
Q72P78	Adenylate/guanylate cyclase	LIC_12598	0.5341		Q72U93	Metalloprotease	LIC_10768 PE	0.2658
Q72UL2	Putative lipoprotein	LIC_10645	0.5339		Q72P25	Cytoplasmic membrane protein	LIC_12651 PE	0.2653
Q72V88	Uncharacterized protein	LIC_10413	0.5338		Q72P86	Uncharacterized protein	LIC_12589 PE	0.2648
Q72ND6	Uncharacterized protein	LIC_12898	0.5337		Q72V81	DNA helicase	LIC_10420 PE	0.2647
Q72UF5	Uncharacterized protein	LIC_10702	0.5335		Q72MS9	Hydrolase	LIC_13113 PE	0.2646
Q75G13	Uncharacterized protein	LIC_20030	0.5334		Q72NL8	Uncharacterized protein	LIC_12815 PE	0.2637
Q75FY5	Uncharacterized protein	LIC_20046	0.5333		Q72W76	Uncharacterized protein	LIC_10061 PE	0.2633
Q72ME9	Uncharacterized protein	LIC_13239	0.5330		Q72RJ6	Uncharacterized protein	LIC_11749 PE	0.2632
Q72U94	Uncharacterized protein	LIC_10767	0.5329		Q72ST4	Cytoplasmic membrane protein	LIC_11290 PE	0.2632
Q72QS3	Uncharacterized protein	LIC_12036	0.5328		Q72QU9	1-aminocyclopropane-1-carboxylate deaminase	LIC_12009 PE	0.2628
Q72MK5	Uncharacterized protein	LIC_13188	0.5326		Q72TV1	Uncharacterized protein	LIC_10915 PE	0.2619
Q75FR4	Uncharacterized protein	LIC_20118	0.5321		Q72UI8	Uncharacterized protein	LIC_10669 PE	0.2618
Q72M77	Uncharacterized protein	LIC_13313	0.5319		Q72QI5	Glycyl transferase	LIC_12128 PE	0.2618
Q72RN2	Motility protein B	LIC_11713	0.5319		Q72P46	Uncharacterized protein	LIC_12630 PE	0.2616
Q72ME1	Uncharacterized protein	LIC_13247	0.5319		Q72Q23	UDP-N-acetylmuramoyl-tripeptide--D-alanyl-D-alanine ligase	murF PE	0.2615
Q72RZ1	2-isopropylmalate synthase 2	leuA2	0.5318		Q72RR3	Uncharacterized protein	LIC_11679 PE	0.2609
Q72NI9	50S ribomal protein L17	rplQ	0.5315		Q72M71	Uncharacterized protein	LIC_13319 PE	0.2606
Q72MA0	Histidine kinase sensor protein	LIC_13288	0.5315		Q75G07	Glutamyl-tRNA reductase	hemA PE	0.2605
Q72MF8	Uncharacterized protein	LIC_13229	0.5315		Q72U01	1-deoxy-D-xylule-5-phphate synthase	dxs PE	0.2595
Q72QN8	Uncharacterized protein	LIC_12075	0.5314		Q72SX8	ATP synthase epsilon chain	atpC PE	0.2592
Q72LV5	Hypoxanthine-guanine-xanthine phphoribyltransferase	hpt	0.5309		Q72MC9	Putative lipoprotein	LIC_13259 PE	0.2588
Q72U02	Adenylate/guanylate cyclase	LIC_10862	0.5307		Q72N38	Uncharacterized protein	LIC_13000 PE	0.2586
Q72WC2	Uncharacterized protein	LIC_10015	0.5307		Q72M64	Uncharacterized protein	LIC_13327 PE	0.2581
Q72W77	Uncharacterized protein	LIC_10060	0.5307		Q72UK5	Ubiquinone/menaquinone methyltransferase	LIC_10652 PE	0.2581
Q72NT3	NADH dehydrogenase I F subunit	nuoF	0.5306		Q72NW6	Uncharacterized protein	LIC_12712 PE	0.2571
Q72MV3	Putative lipoprotein	LIC_13086	0.5306		Q72Q15	Uncharacterized protein	LIC_12299 PE	0.2569
Q72VE9	Uncharacterized protein	LIC_10348	0.5306		Q72P76	Uncharacterized protein	LIC_12600 PE	0.2566
Q72VK5	Uncharacterized protein	LIC_10292	0.5306		Q72MV8	Uncharacterized protein	LIC_13081 PE	0.2565
Q72PJ0	Putative amino-acid acetyltransferase	LIC_12481	0.5306		Q72S76	Cytoplasmic membrane protein	LIC_11509 PE	0.2565
Q72U25	Uncharacterized protein	LIC_10839	0.5305		Q72NC3	Uncharacterized protein	LIC_12911 PE	0.2564
Q72TQ7	Uncharacterized protein	LIC_10960	0.5304		Q72MC5	Ribonuclease D	rnD PE	0.2563
Q72SS5	GGDEF family protein	LIC_11300	0.5302		Q72UV9	Uracil-DNA glycylase	LIC_10548 PE	0.2562
Q72RP2	Uncharacterized protein	LIC_11703	0.5301		Q75FW6	Acyl carrier protein	acpP PE	0.2558
Q72MT8	Galactokinase	galK	0.5300		Q75FD1	Uncharacterized protein	LIC_20263 PE	0.2554
Q72MM7	Uncharacterized protein	LIC_13166	0.5300		Q72WB8	3-oxoacyl-acyl carrier protein reductase	LIC_10019 PE	0.2550
Q72VH6	Uncharacterized protein	LIC_10321	0.5300		Q75FI5	Cysteine desulfurase	csdB PE	0.2544
Q72VP0	Carbon starvation protein A	LIC_10256	0.5299		Q72RU1	Pseudouridine synthase	LIC_11647 PE	0.2542
Q75FZ0	BatB	batB	0.5298		Q72TB7	Aminopeptidase	LIC_11104 PE	0.2541
Q75FZ6	Uncharacterized protein	LIC_20019	0.5298		Q72V85	Uncharacterized protein	LIC_10416 PE	0.2536
Q75FD2	Uncharacterized protein	LIC_20262	0.5297		Q72NH0	30S ribomal protein S17	rpsQ PE	0.2533
Q72TY6	Uncharacterized protein	LIC_10878	0.5297		Q72WA7	Uncharacterized protein	LIC_10030 PE	0.2533
Q72SX3	Uncharacterized protein	LIC_11249	0.5293		Q72ML3	(Di)nucleide polyphphate hydrolase	nudH PE	0.2532
Q72UZ8	Nuclease-like protein	LIC_10505	0.5292		P61446	Heat-inducible transcription repressor HrcA	hrcA PE	0.2530
Q75FI7	Cysteine protease	LIC_20197	0.5291		Q72RS8	Cytoplasmic membrane protein	LIC_11662 PE	0.2529
Q72NB3	Uncharacterized protein	LIC_12922	0.5291		Q72N04	Uncharacterized protein	LIC_13034 PE	0.2529
Q72UX1	Uncharacterized protein	LIC_10536	0.5289		Q72V37	Putative fluoride ion transporter CrcB	crcB PE	0.2526
Q72M43	DNA gyrase subunit B	gyrB	0.5287		Q72PG7	Response regulator	LIC_12504 PE	0.2526
Q75FL6	Alginate O-acetyltransferase	LIC_20166	0.5286		Q72NN4	Transcriptional regulator (TetR family)	LIC_12798 PE	0.2525
Q72MP1	D-alanyl-D-alanine carboxypeptidase	dac	0.5285		Q72PN0	Transcriptional regulator	LIC_12438 PE	0.2520
Q72VN9	MutT/nudix family protein	LIC_10257	0.5282		Q72QL9	Triephphate isomerase	tpiA PE	0.2518
Q75FR9	Periplasmic protein, LipL45 homologue	LIC_20112	0.5281		Q75FD9	Uncharacterized protein	LIC_20255 PE	0.2517
Q72UD6	Uncharacterized protein	LIC_10721	0.5279		Q72QG5	Glycyltransferase	LIC_12148 PE	0.2508
Q72LT1	UDP-3-O-[3-hydroxymyristoyl] glucamine N-acyltransferase	lpxD	0.5278		Q75FG2	Acireductone dioxygenase	mtnD PE	0.2506
Q72SQ0	Flagella basal body P-ring formation protein	flgA	0.5276		Q72VX3	Uncharacterized protein	LIC_10172 PE	0.2503
Q72M57	GMC oxidoreductase	LIC_13334	0.5276		Q75G04	Glutamate-1-semialdehyde 2,1-aminomutase	hemL PE	0.2492
Q72S38	Histidine kinase sensor protein	LIC_11548	0.5276		Q72RL3	DNA helicase	uvrD2 PE	0.2492
Q72VP8	Ankyrin-like protein	LIC_10248	0.5275		Q72LZ0	YvrC	LIC_13403 PE	0.2479
Q72NR4	Probable thiol peroxidase	tpx	0.5274		Q72RT8	Probable transaldolase	tal PE	0.2474
Q72U07	Integral membrane zinc metalloprotease	LIC_10857	0.5274		Q72S60	Chemotaxis response regulator	cheY PE	0.2472
Q72RN7	Histidine kinase response regulator hybrid protein	LIC_11708	0.5273		Q72M79	UDP-n-acetylmuramate:l-alanyl-gamma-d-glutamyl-meso-diaminopimelate ligase	mpl PE	0.2471
Q75G30	Uncharacterized protein	LIC_20036	0.5273		Q75FX4	LAO/AO transport system kinase	argK PE	0.2465
Q72SW0	RodA	rodA	0.5268		Q72U18	Holo-[acyl-carrier-protein] synthase	acpS PE	0.2462
Q72RF2	Signal peptide peptidase	sppA	0.5268		Q75FM1	Mannyltransferase	LIC_20161 PE	0.2461
Q72RA9	Peptidyl-prolyl cis-trans isomerase	ppiB	0.5266		Q72V45	Uncharacterized protein	LIC_10458 PE	0.2461
Q72UZ1	Uncharacterized protein	LIC_10512	0.5266		Q72WC3	Uncharacterized protein	LIC_10014 PE	0.2456
Q72TZ1	Uncharacterized protein	LIC_10873	0.5264		Q72PH3	Uncharacterized protein	LIC_12498 PE	0.2449
Q72TD0	Uncharacterized protein	LIC_11091	0.5263		Q72RV2	Uncharacterized protein	LIC_11636 PE	0.2441
Q72WA2	Exoribonuclease II	rnR	0.5263		Q75FQ3	Precorrin-2 C-20 methlytransferase	cobI PE	0.2439
Q72QN2	Uncharacterized protein	LIC_12081	0.5262		Q72UP1	DNA processing chain A	LIC_10616 PE	0.2438
Q72V12	Acriflavin resistance	acrB	0.5261		Q72WB4	Flagellar motor switch protein FliG	fliG PE	0.2438
Q72QS2	Uncharacterized protein	LIC_12040	0.5261		Q75FU9	Transcriptional regulator (ArsR family)	LIC_20082 PE	0.2436
Q72UE5	Uncharacterized protein	LIC_10712	0.5260		Q72NA5	Chemotaxis motility protein A	LIC_12931 PE	0.2427
Q72RQ9	Uncharacterized protein	LIC_11685	0.5257		Q72T28	mRNA interferase	chpK PE	0.2427
Q72VD0	Uncharacterized protein	LIC_10370	0.5257		Q72Q26	Putative lipoprotein	LIC_12288 PE	0.2426
Q72VR0	Uncharacterized protein	LIC_10236	0.5256		Q72V54	Uncharacterized protein	LIC_10449 PE	0.2424
Q72RT6	Uncharacterized protein	LIC_11654	0.5256		Q72QY0	Thioredoxin	trxA PE	0.2420
P61436	10 kDa chaperonin	groS	0.5255		Q72TR7	Sigma factor regulatory protein	LIC_10950 PE	0.2409
Q72NH9	50S ribomal protein L30	rpmD	0.5255		Q72RM1	Uncharacterized protein	LIC_11724 PE	0.2408
Q72SU9	Uncharacterized protein	LIC_11274	0.5252		Q72RR8	Alkylglycerone-phphate synthase	LIC_11674 PE	0.2406
Q72U12	Uridylate kinase	pyrH	0.5249		Q72P97	Uncharacterized protein	LIC_12578 PE	0.2404
Q75FZ2	Uncharacterized protein	LIC_20039	0.5247		Q72P26	Uncharacterized protein	LIC_12650 PE	0.2402
Q72PP7	Uncharacterized protein	LIC_12421	0.5244		Q72V66	Uncharacterized protein	LIC_10436 PE	0.2401
Q72PS8	Lipoprotein signal peptidase	lspA	0.5243		Q72TK2	Uncharacterized protein	LIC_11017 PE	0.2400
Q72VT2	Transcriptional regulator (CarD family)	LIC_10214	0.5243		Q72QV9	Uncharacterized protein	LIC_11999 PE	0.2398
Q72W07	Uncharacterized protein	LIC_10134	0.5242		Q72TE9	Ribomal RNA small subunit methyltransferase I	rsmI PE	0.2397
Q72LW9	Hydrogenase subunit	hycG	0.5241		Q72SZ6	Uncharacterized protein	LIC_11226 PE	0.2396
Q72N26	Uncharacterized protein	LIC_13012	0.5238		Q72Q17	DNA repair protein	LIC_12297 PE	0.2395
Q72NE6	Uncharacterized protein	LIC_12888	0.5237		Q72U48	Uncharacterized protein	LIC_10816 PE	0.2385
Q72NC6	Sodium/gluce cotransport protein	sglT	0.5236		Q72QF9	D-3-phphoglycerate dehydrogenase	LIC_12153 PE	0.2375
Q72TZ9	Uncharacterized protein	LIC_10865	0.5236		Q72QE8	Uncharacterized protein	LIC_12164 PE	0.2373
Q72U70	Uncharacterized protein	LIC_10792	0.5236		Q3V897	Flagellar biynthetic transmembrane protein	LIC_11562 PE	0.2370
Q75FE7	Histidine kinase sensor protein	LIC_20246	0.5233		Q72N54	Uncharacterized protein	LIC_12984 PE	0.2369
Q72NS6	Uncharacterized protein	LIC_12753	0.5233		Q72PH7	Uncharacterized protein	LIC_12494 PE	0.2367
Q72PW0	Elongation factor EF-G	LIC_12357	0.5232		Q72W15	tRNA (guanine-N(7)-)-methyltransferase	trmB PE	0.2366
Q72S20	Putative lipoprotein	LIC_11567	0.5231		Q75FN4	Heme oxygenase	hol PE	0.2364
Q72LX1	Hydrogenase subunit	LIC_13422	0.5229		Q75FL7	Uncharacterized protein	LIC_20165 PE	0.2361
Q72NT0	NADH-quinone oxidoreductase subunit K	nuoK	0.5228		Q72NJ1	Uncharacterized protein	LIC_12843 PE	0.2361
Q72M49	Uncharacterized protein	LIC_13342	0.5227		Q72RB8	Uncharacterized protein	LIC_11830 PE	0.2359
Q72RL9	2-isopropylmalate synthase	leuA	0.5226		Q72M54	Zinc carboxypeptidase-related protein	LIC_13337 PE	0.2357
Q72TE3	Uncharacterized protein	LIC_11078	0.5225		Q72PV5	3-methyladenine DNA glycylase	alkA PE	0.2356
Q75FL4	Uncharacterized protein	LIC_20168	0.5222		Q72W39	Cystathionine gamma-synthase	met-7 PE	0.2353
Q72VU0	Uncharacterized protein	LIC_10206	0.5222		Q72VI7	Glycine cleavage system H protein	gcvH PE	0.2352
Q72UX5	ABC transporter, ATP-binding protein	LIC_10532	0.5221		Q72P48	Uncharacterized protein	LIC_12628 PE	0.2352
Q72QZ8	Enolase	eno	0.5216		Q72Q74	Uncharacterized protein	LIC_12238 PE	0.2348
Q72PE5	Sulfate/thiulfate import ATP-binding protein CysA	cysA	0.5214		Q72QP0	Uncharacterized protein	LIC_12073 PE	0.2330
Q72NE2	Putative lipoprotein	LIC_12892	0.5211		Q72VN0	Release factor glutamine methyltransferase	hemK PE	0.2330
Q72M32	Uncharacterized protein	LIC_13359	0.5210		Q72W13	Uncharacterized protein	LIC_10128 PE	0.2323
Q72QD4	Uncharacterized protein	LIC_12178	0.5210		Q75FR5	Uncharacterized protein	LIC_20117 PE	0.2318
Q72MM3	Uncharacterized protein	LIC_13170	0.5209		Q72UP8	Uncharacterized protein	LIC_10609 PE	0.2310
Q72P31	Uncharacterized protein	LIC_12645	0.5207		Q72VL6	Uncharacterized protein	LIC_10281 PE	0.2309
Q72V25	Signal peptidase I	lepB	0.5206		Q72N31	Uncharacterized protein	LIC_13007 PE	0.2306
Q72LT4	Uncharacterized protein	LIC_13466	0.5205		Q72P91	Uncharacterized protein	LIC_12584 PE	0.2305
Q75FT6	Uncharacterized protein	LIC_20095	0.5205		Q72Q16	Uncharacterized protein	LIC_12298 PE	0.2302
Q72ST0	Uncharacterized protein	LIC_11295	0.5202		Q72NE4	Uncharacterized protein	LIC_12890 PE	0.2302
Q72T42	Rhodanese-related thiulfate sulfurtransferase	LIC_11179	0.5201		Q72U27	Cell division inhibitor	sulA PE	0.2299
Q72P05	Uncharacterized protein	LIC_12672	0.5198		Q72UL1	tRNA-dihydrouridine(20/20a) synthase	LIC_10646 PE	0.2290
Q75FN8	HtrA1-like protein	LIC_20144	0.5198		Q72PY8	Adenylate/guanylate cyclase	LIC_12327 PE	0.2283
Q72Q29	Putative K(+)-stimulated pyrophphate-energized sodium pump	hppA	0.5197		Q72T07	Uncharacterized protein	LIC_11215 PE	0.2283
Q72SN8	Uncharacterized protein	LIC_11341	0.5197		Q72T70	Uncharacterized protein	LIC_11151 PE	0.2278
Q72QV4	Uncharacterized protein	LIC_12004	0.5197		Q72N01	tRNA pseudouridine synthase D	truD PE	0.2277
Q72Q59	Outer membrane protein	LIC_12254	0.5196		Q72PM9	Uncharacterized protein	LIC_12439 PE	0.2275
Q75FX0	Thiol-disulfide interchange like protein	LIC_20061	0.5194		Q72SM8	Uncharacterized protein	LIC_11351 PE	0.2266
Q72RU4	Uncharacterized protein	LIC_11644	0.5194		Q72R16	Uncharacterized protein	LIC_11936 PE	0.2262
Q72NZ7	FimH-like protein	LIC_12680	0.5194		Q72V26	Uncharacterized protein	LIC_10477 PE	0.2257
Q72UL7	Uncharacterized protein	LIC_10640	0.5190		Q72R62	Putative lipoprotein	LIC_11886 PE	0.2255
Q72SL2	Uncharacterized protein	LIC_11367	0.5189		Q72TW1	Uncharacterized protein	LIC_10903 PE	0.2251
Q72TG3	Putative lipoprotein	lemA	0.5187		Q72UC2	3-demethylubiquinone-9 3-methyltransferase	LIC_10737 PE	0.2248
Q72TP7	Acyl-CoA dehydrogenase	LIC_10970	0.5185		Q72S52	Uncharacterized protein	LIC_11534 PE	0.2244
Q72TM3	Response regulator	kd	0.5182		Q72Q76	Uncharacterized protein	LIC_12236 PE	0.2243
P62642	Putative chemotaxis protein-glutamate methylesterase	cheB2	0.5181		Q72MR5	Uncharacterized protein	LIC_13128 PE	0.2237
Q75FN3	Multidrug-efflux transporter	LIC_20149	0.5181		Q75FE9	Uncharacterized protein	LIC_20244 PE	0.2233
Q72ML5	Acylphphatase	acyP	0.5180		P61669	DNA mismatch repair protein MutS	mutS PE	0.2232
Q72M89	3-ketoacyl-CoA thiolase	LIC_13301	0.5179		Q72T36	Uncharacterized protein	LIC_11185 PE	0.2228
Q72RU9	Uncharacterized protein	LIC_11639	0.5178		Q72PJ8	Uncharacterized protein	LIC_12473 PE	0.2227
Q72UB3	Transcription termination/antitermination protein NusG	nusG	0.5178		Q72SH4	Uncharacterized protein	LIC_11408 PE	0.2220
Q72W32	Uncharacterized protein	LIC_10108	0.5177		Q72TA3	Uncharacterized protein	LIC_11118 PE	0.2218
Q72NH3	50S ribomal protein L5	rplE	0.5174		Q72QE5	CMP-N-acetlyneuraminic acid synthetase	LIC_12167 PE	0.2215
Q72TL0	Uncharacterized protein	LIC_11008	0.5173		Q72QJ0	Gluce-1-phphate thymidylyltransferase	rfbA PE	0.2213
Q72PM1	3-phphhikimate 1-carboxyvinyltransferase	aroA	0.5172		Q72UV4	Hydrolase	LIC_10553 PE	0.2208
Q72TY7	Uncharacterized protein	LIC_10877	0.5172		Q72MG4	Inorganic pyrophphatase	ppa PE	0.2201
Q72U63	Acyl-CoA dehydrogenase	LIC_10801	0.5171		Q72P13	Uncharacterized protein	LIC_12664 PE	0.2200
Q72VH9	Uncharacterized protein	LIC_10318	0.5170		Q72NU1	Transcriptional regulator (MarR family)	LIC_12738 PE	0.2199
Q72SW3	MreC	mreC	0.5170		Q72Q73	Uncharacterized protein	LIC_12239 PE	0.2198
Q72Q89	Uncharacterized protein	LIC_12223	0.5170		Q72SL6	Glutathione-S-transferase	LIC_11363 PE	0.2170
Q72MN0	3-methyl-2-oxobutanoate hydroxymethyltransferase	panB	0.5169		Q72LU1	Uncharacterized protein	LIC_13458 PE	0.2170
Q72LW6	Response regulator	LIC_13427	0.5169		Q72SA2	Uncharacterized protein	LIC_11482 PE	0.2161
Q72N27	Putative lipoprotein	LIC_13011	0.5169		Q72QG6	Uncharacterized protein	LIC_12147 PE	0.2158
Q72N49	Heavy metal efflux pump	helA	0.5168		Q72MW0	Uncharacterized protein	LIC_13079 PE	0.2156
Q72RP9	Uncharacterized protein	LIC_11695	0.5167		Q75FK7	DnaK suppressor	dksA PE	0.2153
Q72TK7	Guanine polyphphate pyrophphohydrolases/synthetases	LIC_11012	0.5165		Q72RL1	Uncharacterized protein	LIC_11734 PE	0.2152
Q72RF3	Uncharacterized protein	LIC_11792	0.5165		Q72S47	Glycerol-3-phphate cytidyltransferase	tagD PE	0.2151
Q72UA0	50S ribomal protein L13	rplM	0.5164		Q72NT5	NADH-quinone oxidoreductase subunit D	nuoD PE	0.2149
Q72M87	Uncharacterized protein	LIC_13303	0.5162		Q72S87	Methyltransferase	LIC_11497 PE	0.2148
Q72SS4	Uncharacterized protein	LIC_11301	0.5162		Q75FS9	Pheromone shutdown protein	traB PE	0.2147
Q72SV6	6-carboxy-5,6,7,8-tetrahydropterin synthase	LIC_11266	0.5162		Q72PW5	Uncharacterized protein	LIC_12352 PE	0.2147
Q72S07	Uncharacterized protein	LIC_11580	0.5159		Q72TY1	Uncharacterized protein	LIC_10883 PE	0.2146
Q72M70	Thermolysin	LIC_13320	0.5159		Q72UT7	Anti-sigma factor antagonist	LIC_10570 PE	0.2140
Q72R13	Uncharacterized protein	LIC_11939	0.5158		Q72TP5	Methylamine utilization protein	LIC_10972 PE	0.2138
Q72RD5	Uncharacterized protein	LIC_11811	0.5157		Q72SR5	Bacterioferritin	bfr PE	0.2135
Q72VF2	Uncharacterized protein	LIC_10345	0.5155		Q72VQ2	Uncharacterized protein	LIC_10244 PE	0.2132
Q75FG6	Uncharacterized protein	LIC_20223	0.5155		Q72U33	Uncharacterized protein	LIC_10831 PE	0.2132
Q72UX9	Penicillin-binding protein 3	pbpB	0.5153		Q72U78	Transpase, IS1501	LIC_10784 PE	0.2130
Q72U62	Uncharacterized protein	LIC_10802	0.5153		Q72QD1	Uncharacterized protein	LIC_12181 PE	0.2127
Q72SW6	Uncharacterized protein	LIC_11256	0.5153		Q75G24	Cyclic nucleotide binding protein	LIC_20025 PE	0.2119
Q72VM5	Elongation factor G	fusA	0.5152		Q72R04	Uncharacterized protein	LIC_11948 PE	0.2116
Q72NG1	50S ribomal protein L3	rplC	0.5151		Q72SN7	Uncharacterized protein	LIC_11342 PE	0.2112
Q72V73	Ribe-phphate pyrophphokinase	prs	0.5150		Q72LT7	Uncharacterized protein	LIC_13462 PE	0.2111
Q72SP9	Flagellar L-ring protein	flgH	0.5150		Q72R77	Chemotaxis protein methyltransferase	cheR PE	0.2109
Q72Q96	Uncharacterized protein	LIC_12216	0.5149		Q72QT7	Uncharacterized protein	LIC_12022 PE	0.2100
Q72NK8	Uncharacterized protein	LIC_12826	0.5149		Q72QZ6	Uncharacterized protein	LIC_11956 PE	0.2097
Q72VT0	Phphoenolpyruvate carboxykinase (ATP)	pckA	0.5148		Q72UG8	Phphate transport system protein	phoU PE	0.2090
Q72SC6	Outer membrane protein, porin superfamily	LIC_11458	0.5148		Q72SN5	Uncharacterized protein	LIC_11344 PE	0.2090
Q72M53	Putative lipoprotein	LIC_13338	0.5146		Q72S22	Uncharacterized protein	LIC_11565 PE	0.2078
Q72SR6	Uncharacterized protein	LIC_11309	0.5144		P62232	30S ribomal protein S16	rpsP PE	0.2077
Q72PF4	Uncharacterized protein	LIC_12517	0.5143		Q72Q69	Manne-1-phphate guanylyltransferase	manC PE	0.2071
Q72NQ7	GTPase Obg	obg	0.5139		Q72UJ3	Uncharacterized protein	LIC_10664 PE	0.2064
Q72PS3	Uncharacterized protein	LIC_12394	0.5138		Q72W64	3-demethylubiquinone-9 3-methyltransferase	LIC_10073 PE	0.2042
Q72TT5	Type I restriction enzyme	LIC_10932	0.5137		Q72UI2	ABC transporter ATP-binding protein	sp PE	0.2041
Q72VU4	Uncharacterized protein	LIC_10202	0.5137		Q72RZ4	Uncharacterized protein	LIC_11594 PE	0.2026
Q72LR5	ParB	parB	0.5136		Q72W31	Uncharacterized protein	LIC_10109 PE	0.2024
Q72VT6	Cytochrome/quinol oxidase subunit 3	cyoC	0.5136		Q72QQ4	Response regulator	LIC_12059 PE	0.2024
Q72MF5	Short-chain dehydrogenase	LIC_13232	0.5133		Q72TU5	Uncharacterized protein	LIC_10921 PE	0.2016
Q72SJ5	Uncharacterized protein	LIC_11387	0.5133		Q72UI6	ABC transporter, ATP-binding protein	mlr PE	0.2011
Q72QP3	Uncharacterized protein	LIC_12070	0.5133		Q72SD7	Hydrolase	LIC_11446 PE	0.1999
Q72U38	Putative lipoprotein	LIC_10826	0.5130		Q72TH4	Uncharacterized protein	LIC_11047 PE	0.1973
Q72RT9	Uncharacterized protein	LIC_11651	0.5130		Q72SU7	Fatty acyltransferase	LIC_11276 PE	0.1947
Q72NF3	Uncharacterized protein	LIC_12881	0.5130		Q72U34	Putative lipoprotein	LIC_10830 PE	0.1946
Q72UV7	Anti-sigma factor antagonist	LIC_10550	0.5129		Q72NY1	Uncharacterized protein	LIC_12697 PE	0.1937
Q72UE8	Uncharacterized protein	LIC_10709	0.5127		Q72VV0	Uncharacterized protein	LIC_10196 PE	0.1936
Q72QP5	UPF0235 protein LIC	LIC_12068	0.5126		Q72TL4	Anti-sigma factor antagonist	LIC_11004 PE	0.1931
Q72P82	Uncharacterized protein	LIC_12594	0.5126		Q72T41	Cytoplasmic membrane protein	lrr PE	0.1920
Q72M13	Uncharacterized protein	LIC_13380	0.5125		Q72NC7	Uncharacterized protein	LIC_12907 PE	0.1912
Q72MM8	DNA replication protein DnaC	dnaC	0.5118		Q72UN6	Flagellar protein	flbD PE	0.1904
P61660	Imidazoleglycerol-phphate dehydratase	hisB	0.5117		Q72T29	ChpI	chpI PE	0.1892
Q72SI2	N-acetylneuraminate synthase	LIC_11400	0.5116		Q75FV2	Haloacid dehalogenase-like protein	nagD PE	0.1877
Q72ME4	Isocitrate dehydrogenase [NADP]	icdA	0.5112		Q72N18	Uncharacterized protein	LIC_13020 PE	0.1860
Q72VB4	Uncharacterized protein	LIC_10387	0.5112		Q72UN5	Motility protein A	motA PE	0.1855
Q72UC7	Bacterioferritin comigratory protein	LIC_10732	0.5111		Q72W42	Para-aminobenzoate synthase component I	pabB PE	0.1855
Q72Q50	Uncharacterized protein	LIC_12263	0.5109		Q72Q35	Haloacid dehalogenase-like hydrolase	LIC_12279 PE	0.1854
Q72M97	Ankyrin domain containing protein	LIC_13291	0.5108		Q72W44	Leucyl/phenylalanyl-tRNA--protein transferase	aat PE	0.1853
Q75FG1	Phphate ABC transporter periplasmic phphate-binding protein	pstS	0.5108		Q72MC2	RNA polymerase ECF-type sigma factor	LIC_13266 PE	0.1850
Q72Q63	Carboxy-terminal processing protease	LIC_12250	0.5106		Q72VX2	Uncharacterized protein	LIC_10173 PE	0.1845
Q72P89	Uncharacterized protein	LIC_12586	0.5106		Q72UK8	Uncharacterized protein	LIC_10649 PE	0.1840
Q72N97	Uncharacterized protein	LIC_12939	0.5102		Q72S72	Uncharacterized protein	LIC_11514 PE	0.1839
Q72N33	Uncharacterized protein	LIC_13005	0.5098		Q72NR0	Probable nicotinate-nucleotide adenylyltransferase	nadD PE	0.1838
Q72PM8	Uncharacterized protein	LIC_12440	0.5098		Q72PI8	Uncharacterized protein	LIC_12483 PE	0.1833
Q72Q19	ABC transporter ATP-binding protein	LIC_12295	0.5095		Q72TZ7	Uncharacterized protein	LIC_10867 PE	0.1831
Q72RN4	Putative lipoprotein	LIC_11711	0.5095		Q72UR6	Periplasmic divalent cation tolerance	cutA PE	0.1830
Q75FJ0	Uncharacterized protein	LIC_20192	0.5095		Q72T73	Holliday junction ATP-dependent DNA helicase RuvA	ruvA PE	0.1828
Q72TV2	Uncharacterized protein	LIC_10914	0.5094		Q72TU1	Metallo-beta-lactamase	LIC_10925 PE	0.1828
Q72MB0	Uncharacterized protein	LIC_13278	0.5090		Q75FX6	Uncharacterized protein	LIC_20055 PE	0.1828
Q72R44	Phphatidylglycerophphate synthase related protein	LIC_11906	0.5090		Q72S89	ABC transporter ATP-binding protein	gldA PE	0.1827
Q72U75	Flagellar filament sheath protein	flaA-2	0.5088		Q72M33	Phphoglycerate mutase	gpmB PE	0.1824
P61524	Argininuccinate synthase	argG	0.5085		Q72ML1	Glycerophphoryl diester phphodiesterase	ugpQ PE	0.1814
Q72UR5	Peptidoglycan-associated cytoplasmic membrane protein	LIC_10592	0.5085		Q72UK7	Uncharacterized protein	LIC_10650 PE	0.1809
Q72RQ4	Uncharacterized protein	LIC_11690	0.5084		Q72PN1	Uncharacterized protein	LIC_12437 PE	0.1802
Q72SJ9	Uncharacterized protein	LIC_11382	0.5082		Q72VX1	Uncharacterized protein	LIC_10174 PE	0.1802
Q75G03	Histidine kinase sensor protein	LIC_20012	0.5081		Q72N63	Putative phpholipid synthase	LIC_12975 PE	0.1793
Q72TK1	Sterol desaturase	pio75	0.5081		Q72T68	Uncharacterized protein	LIC_11153 PE	0.1792
Q72T54	Putative lipoprotein	LIC_11167	0.5080		Q72RX1	Transcriptional regulator (ArsR family)	LIC_11617 PE	0.1786
Q72PI2	Uncharacterized protein	LIC_12489	0.5079		Q72U60	Uncharacterized protein	LIC_10804 PE	0.1786
Q72M52	MotB	LIC_13339	0.5079		Q72R57	Uncharacterized protein	LIC_11891 PE	0.1776
Q72NE7	Uncharacterized protein	LIC_12887	0.5075		Q72V47	Uncharacterized protein	LIC_10456 PE	0.1776
Q3V896	Pyridoxine 5'-phphate synthase	pdxJ	0.5075		Q72NB7	Uncharacterized protein	LIC_12918 PE	-0.1767
Q72VZ1	Uncharacterized protein	LIC_10152	0.5075		Q72TC4	Cytoplasmic membrane protein	LIC_11097 PE	0.1757
Q72UP7	2-C-methyl-D-erythritol 2,4-cyclodiphphate synthase	ispF	0.5074		Q72M58	Uncharacterized protein	LIC_13333 PE	0.1754
Q72RY1	Iron-sulfur cluster carrier protein	mrp	0.5074		Q72ME7	Uncharacterized protein	LIC_13241 PE	0.1745
Q72M14	CAAX protease	LIC_13379	0.5074		Q72U35	Uncharacterized protein	LIC_10829 PE	0.1716
Q72TN3	Uncharacterized protein	LIC_10984	0.5074		Q75FV9	Uncharacterized protein	LIC_20072 PE	0.1715
Q72M34	Adenylcobinamide-GDP ribazoletransferase	cobS	0.5073		Q72TG7	Uncharacterized protein	LIC_11054 PE	0.1711
Q72W08	Uncharacterized protein	LIC_10133	0.5073		Q72VG3	Uncharacterized protein	LIC_10334 PE	0.1703
Q72V41	Uncharacterized protein	LIC_10462	0.5072		Q72QI0	Uncharacterized protein	LIC_12133 PE	0.1697
Q72PZ0	Uncharacterized protein	LIC_12325	0.5072		Q72QZ1	Uncharacterized protein	LIC_11964 PE	0.1696
Q72Q04	ABC transporter ATP-binding protein	LIC_12311	0.5069		Q72MX5	3-methyl-adenine DNA glycylase I	tag PE	0.1671
Q72UD4	Flagellar hook-associated protein 2	fliD	0.5067		Q72RH6	Uncharacterized protein LIC	LIC_11769 PE	0.1668
Q72MK8	Transcriptional regulator (AraC family)	LIC_13185	0.5066		Q72UL9	Uncharacterized protein	LIC_10638 PE	0.1667
Q72TN5	Permease of the drug/metabolite transporter superfamily	LIC_10982	0.5066		Q75FV0	Transcriptional regulator (TetR family)	LIC_20081 PE	0.1661
Q72NE0	Uncharacterized protein	LIC_12894	0.5064		Q72QR8	Uncharacterized protein	LIC_12044 PE	0.1657
Q72TW3	Adenylate/guanylate cyclase	LIC_10901	0.5062		Q72S04	Uncharacterized protein	LIC_11583 PE	0.1646
Q75FC0	ParA	LIC_20274	0.5059		Q72TS1	Uncharacterized protein	LIC_10946 PE	0.1644
Q72U21	4-hydroxy-tetrahydrodipicolinate reductase	dapB	0.5057		Q72VD4	Uncharacterized protein	LIC_10364 PE	0.1643
Q72UR8	Ammonium transporter	amt3	0.5053		Q72SL7	Uncharacterized protein	LIC_11362 PE	0.1640
Q72P33	Uncharacterized protein	LIC_12643	0.5052		Q72N00	Transcriptional regulator (MarR family)	LIC_13039 PE	0.1632
Q72MK0	Small ribomal subunit biogenesis GTPase RsgA	rsgA	0.5051		Q72PL8	Segregation and condensation protein B	LIC_12452 PE	0.1623
Q72R89	Uncharacterized protein	LIC_11859	0.5050		Q72V32	Uncharacterized protein	LIC_10471 PE	0.1620
Q72RZ0	Peptidyl-tRNA hydrolase	pth	0.5049		Q72S74	Peptide deformylase	def PE	0.1613
Q72TF8	Prolipoprotein diacylglyceryl transferase	lgt	0.5048		Q72W75	Uncharacterized protein	LIC_10062 PE	0.1611
Q72P29	Uncharacterized protein	LIC_12647	0.5047		Q72PM7	Uncharacterized protein	LIC_12441 PE	0.1590
Q72UC9	Putative lipoprotein	LIC_10730	0.5047		Q72Q41	Uncharacterized protein	LIC_12272 PE	0.1579
Q72R65	Uncharacterized protein	LIC_11883	0.5045		Q72MJ5	Flagellar assembly factor FliW	fliW PE	0.1573
Q72W87	Peptidoglycan-associated cytoplasmic membrane protein	LIC_10050	0.5041		Q75FF0	Uncharacterized protein	LIC_20243 PE	0.1558
Q72P45	Hemolysin	LIC_12631	0.5040		Q72MF1	Cytokinin ribide 5'-monophphate phphoribohydrolase	LIC_13237 PE	0.1530
Q72UJ1	Transcriptional regulator (ArsR family)	LIC_10666	0.5039		Q72VU9	Uncharacterized protein	LIC_10197 PE	0.1519
Q72MD6	Methylamine utilization ferredoxin-type protein	mauM	0.5039		Q72TK4	Uncharacterized protein	LIC_11015 PE	0.1505
Q72RJ7	Uncharacterized protein	LIC_11748	0.5039		Q72QT0	tRNA/rRNA methyltransferase	LIC_12029 PE	0.1505
Q72WB1	Uncharacterized protein	LIC_10026	0.5036		Q72N57	Glutathione S-transferase	LIC_12981 PE	0.1504
Q75FV1	4-hydroxybenzoyl-CoA thioesterase	LIC_20080	0.5035		Q72PS9	Cyclic nucleotide binding protein	LIC_12388 PE	0.1501
Q72SA7	Uncharacterized protein	LIC_11477	0.5033		Q72Q71	Uncharacterized protein	LIC_12241 PE	0.1496
Q72QJ8	Ankyrin-like protein	LIC_12115	0.5032		Q72VB5	RNA polymerase ECF-type sigma factor	LIC_10386 PE	0.1494
Q72T50	Uncharacterized protein	LIC_11171	0.5031		Q72MZ1	Uncharacterized protein	LIC_13048 PE	0.1454
Q72UC8	Putative lipoprotein	LIC_10731	0.5031		Q72SX7	Uncharacterized protein	LIC_11245 PE	0.1453
Q72LS8	Cytidine deaminase	cdd	0.5030		Q72UL3	RNA polymerase ECF-type sigma factor	LIC_10644 PE	0.1449
Q72MM5	GDP-manne 4,6-dehydratase	gmd	0.5030		Q72PK4	Uncharacterized protein	LIC_12467 PE	0.1446
Q72NL9	Thymidylate kinase	tmk	0.5029		Q72VT4	Uncharacterized protein	LIC_10212 PE	0.1429
Q72R45	Uncharacterized protein	LIC_11904	0.5028		Q72T16	Uncharacterized protein	LIC_11205 PE	0.1410
Q75FR0	Cobinamide kinase	cobU	0.5028		Q72NF2	Uncharacterized protein	LIC_12882 PE	0.1394
Q72PJ3	Uncharacterized protein	LIC_12478	0.5028		Q72R02	Uncharacterized protein	LIC_11950 PE	0.1390
Q75FH4	Uncharacterized protein	LIC_20215	0.5028		Q72QR6	Uncharacterized protein	LIC_12046 PE	0.1381
Q75FZ3	Uncharacterized protein	LIC_20038	0.5027		Q72TP6	Uncharacterized protein	LIC_10971 PE	0.1322
Q72S96	Chemotaxis protein	cheX	0.5026		Q72MM6	Uncharacterized protein	LIC_13167 PE	0.1309
Q72VB2	ABC transporter ATP-binding protein	LIC_10389	0.5026		Q72PU7	Uncharacterized protein	LIC_12370 PE	0.1309
Q72PJ5	Dihydrolipoyllysine-residue succinyltransferase component of 2-oxoglutarate dehydrogenase complex	sucB	0.5025		Q72UY2	Uncharacterized protein	LIC_10521 PE	0.1304
Q72V18	Uncharacterized protein	LIC_10485	0.5025		Q72M66	Phphopantetheine adenylyltransferase	coaD PE	0.1292
Q72TN0	Uncharacterized protein	LIC_10987	0.5024		Q72RB0	Uncharacterized protein	LIC_11838 PE	0.1278
Q72SU8	Uncharacterized protein	LIC_11275	0.5024		Q72QF3	Uncharacterized protein	LIC_12159 PE	0.1271
Q72UU4	SenC	senC	0.5021		Q72RU8	Uncharacterized protein	LIC_11640 PE	0.1265
Q72NS7	NADH-quinone oxidoreductase subunit N	nuoN	0.5021		Q72M39	Uncharacterized protein	LIC_13352 PE	0.1258
Q72QX0	Uncharacterized protein	LIC_11988	0.5018		Q72TD8	Uncharacterized protein	LIC_11083 PE	0.1231
Q72NK3	SAM dependent methyltransferase	LIC_12831	0.5016		Q72T57	Uncharacterized protein	LIC_11164 PE	0.1224
Q75FU1	Acetylglutamate kinase	argB	0.5013		Q72Q30	Uncharacterized protein	LIC_12284 PE	0.1217
Q72PH9	Alginate O-acetyltransferase	algI	0.5013		Q72TC3	Uncharacterized protein	LIC_11098 PE	0.1208
Q72W60	Uncharacterized protein	LIC_10077	0.5012		Q72UW5	Uncharacterized protein	LIC_10542 PE	0.1197
Q72UR2	Uncharacterized protein	LIC_10595	0.5012		Q72VK8	Proton-translocating transhydrogenase subunit alpha 2	LIC_10289 PE	0.1185
Q72VY1	Uncharacterized protein	LIC_10164	0.5012		Q72RI1	Aminotransferase	LIC_11764 PE	0.1185
Q72MQ3	Uncharacterized protein	LIC_13140	0.5009		Q72T20	Response regulator	LIC_11201 PE	0.1133
Q72NH7	50S ribomal protein L18	rplR	0.5007		Q72TC1	Uncharacterized protein	LIC_11100 PE	0.1120
Q72PR6	Cytoplasmic membrane protein	LIC_12401	0.5007		Q72QD3	Sugar transferase	LIC_12179 PE	0.1093
Q72U68	Uncharacterized protein	LIC_10796	0.5004		Q72Q38	Uncharacterized protein	LIC_12276 PE	0.1065
Q72R83	Cell division protein	ftsW	0.5004		Q72U36	Uncharacterized protein	LIC_10828 PE	0.1053
Q72QR7	Uncharacterized protein	LIC_12045	0.4998		Q72NH5	30S ribomal protein S8	rpsH PE	0.1052
Q72T26	Ornithine carbamoyltransferase	argF	0.4996		Q75FG4	3-oxoacyl-[acyl-carrier protein] reductase	LIC_20225 PE	0.0982
Q72TA6	Thiulfate sulfurtransferase	sseA	0.4994		Q72R48	Uncharacterized protein	LIC_11901 PE	0.0977
Q72SB0	Uncharacterized protein	LIC_11474	0.4991		Q72QM4	Uncharacterized protein	LIC_12089 PE	0.0960
Q72MJ3	Flagellar hook-associated protein 1	flgK	0.4989		Q72PF9	Uncharacterized protein	LIC_12512 PE	0.0951
Q72TX6	Transpase, ISlin1	LIC_10888	0.4989		Q72TH8	Uncharacterized protein	LIC_11043 PE	-0.0942
Q72TU4	Histidine kinase sensor protein	LIC_10922	0.4988		Q72NM3	Uncharacterized protein	LIC_12809 PE	-0.0925
Q72P10	Putative lipoprotein	LIC_12667	0.4987		Q72TB5	Acyltransferase	plsC PE	0.0877
Q72N08	Uncharacterized protein	LIC_13030	0.4986		Q72PG4	Uncharacterized protein	LIC_12507 PE	-0.0858
Q72NK9	Uncharacterized protein	LIC_12825	0.4985		Q72U17	Uncharacterized protein	LIC_10847 PE	0.0826
Q72PZ4	Uncharacterized protein	LIC_12321	0.4985		Q72VM4	Uncharacterized protein	LIC_10273 PE	0.0796
Q72R11	Heavy metal efflux pump	czcC	0.4981		Q72RY3	Dihydrolipoamide acetyltransferase	LIC_11605 PE	0.0734
Q72TT2	Fruiting body developmental protein	devS	0.4979		Q72U79	Uncharacterized protein	LIC_10782 PE	0.0728
Q72TH5	Uncharacterized protein	LIC_11046	0.4977		Q72R69	Uncharacterized protein	LIC_11879 PE	0.0713
Q72NN7	Acetyl-CoA acetyltransferase	LIC_12795	0.4977		Q75G32	Uncharacterized protein	LIC_20033 PE	0.0705
Q72TM6	Potassium-transporting ATPase ATP-binding subunit	kdpB	0.4975		Q72VS3	Uncharacterized protein	LIC_10223 PE	0.0696
Q72T03	Peroxiredoxin	ahpC	0.4975		Q72VF5	Uncharacterized protein	LIC_10342 PE	0.0667
Q72P55	Uncharacterized protein	LIC_12621	0.4975		Q72P93	Transcriptional regulator (ArsR family)	LIC_12582 PE	0.0646
Q72PK0	Uncharacterized protein	LIC_12471	0.4975		Q72P37	Uncharacterized protein	LIC_12639 PE	0.0626
Q72RI4	Uncharacterized protein	LIC_11761	0.4974		Q72RU3	Uncharacterized protein	LIC_11645 PE	-0.0581
Q72VK0	Flagellar hook-basal body complex protein FliE	fliE	0.4973		Q72V48	Uncharacterized protein	LIC_10455 PE	-0.0569
Q72Q82	Uncharacterized protein	LIC_12230	0.4972		Q72Q78	Uncharacterized protein	LIC_12234 PE	0.0531
Q72R51	Pyruvate dehydrogenase E1 component subunit alpha	acoA	0.4972		Q72QF2	Uncharacterized protein	LIC_12160 PE	0.0488
Q72Q21	N5-carboxyaminoimidazole ribonucleotide synthase	purK	0.4972		Q72N78	Uncharacterized protein	LIC_12959 PE	0.0468
Q72TT6	Type I restriction enzyme	LIC_10931	0.4968		Q72TV6	Uncharacterized protein	LIC_10908 PE	0.0440
Q72QF6	Oxidoreductase family protein	LIC_12156	0.4963		Q72RQ5	Uncharacterized protein	LIC_11689 PE	-0.0418
Q72V63	Uncharacterized protein	LIC_10439	0.4963		Q72QB1	Manne-1-phphate guanyltransferase	LIC_12201 PE	0.0339
Q72VS6	ParA	LIC_10220	0.4961		Q72LY8	GTP cyclohydrolase 1	folE PE	0.0249
Q72VZ2	Uncharacterized protein	LIC_10151	0.4959		Q72MB2	Uncharacterized protein	LIC_13276 PE	0.0215
Q72MF6	Uncharacterized protein	LIC_13231	0.4957		Q72SG3	GNAT family N-acetyltransferase	LIC_11420 PE	0.0210
Q72P68	Phage-related protein	LIC_12608	0.4954		Q72QN7	Uncharacterized protein	LIC_12076 PE	0.0204
Q72MM2	Uncharacterized protein	LIC_13171	0.4953		Q72RA5	Uncharacterized protein	LIC_11843 PE	-0.0177
Q72V42	Putative lipoprotein	LIC_10461	0.4953		Q72W40	Uncharacterized protein	LIC_10100 PE	0.0132
Q72VL3	Hemolysin A	tlyA	0.4952
Q72TG2	Phage-related protein	LIC_11059	0.4951
Q75FK4	DNA binding protein	LIC_20178	0.4950
Q72QA8	FAD-dependent oxidoreductase family	LIC_12204	0.4948
Q72TX3	Biopolymer transport protein	LIC_10891	0.4948
Q72NA1	DnaJ-like protein	LIC_12935	0.4945
Q72QQ7	Uncharacterized protein	LIC_12055	0.4944
Q72N51	Uncharacterized protein	LIC_12987	0.4944
Q72NV7	Transpase, IS1533	LIC_12722	0.4944
Q72PI3	Uncharacterized protein	LIC_12488	0.4942
Q75FQ7	Corrinoid ATP adenyltransferase	cobO	0.4942
Q72MH2	Putative lipoprotein	LIC_13215	0.4942
Q72ST9	Uncharacterized protein	LIC_11284	0.4941
Q72QC2	SAM-dependent methyltransferase	LIC_12190	0.4941
Q72VT7	Cytochrome c oxidase subunit 1	cyoB	0.4941
Q72Q88	Heavy metal efflux pump	LIC_12224	0.4937
Q72QD0	ABC transporter, ATP-binding protein	LIC_12182	0.4936
Q72PF8	Cytoplasmic membrane protein	LIC_12513	0.4935
Q72QS6	Ankyrin like protein	ankB	0.4934
Q72NY2	Uncharacterized protein	LIC_12696	0.4934
P61780	Imidazole glycerol phphate synthase subunit HisH	hisH	0.4932
Q72UX3	Penicillin-binding protein 1	pbp1	0.4932
Q72U64	Hydroxyethylthiazole kinase	thiM	0.4930
Q72W91	Proton-translocating transhydrogenase, subunit alpha part 1	pntA	0.4930
Q72PW9	Uncharacterized protein	LIC_12348	0.4929
Q72PR4	Uncharacterized protein	LIC_12403	0.4928
Q72LV6	Uncharacterized protein	LIC_13437	0.4928
Q72LU5	Uncharacterized protein	LIC_13454	0.4926
Q72TK6	OppA	oppA	0.4926
Q72TY3	Outer membrane protein, TonB dependent	LIC_10881	0.4923
Q72QK5	Aspartate--tRNA ligase	aspS	0.4922
Q72SB9	Uncharacterized protein	LIC_11465	0.4922
Q72WC7	Uncharacterized protein	LIC_10010	0.4921
P62436	50S ribomal protein L11	rplK	0.4919
Q72N25	Uncharacterized protein	LIC_13013	0.4918
Q72U83	Uncharacterized protein	LIC_10778	0.4916
Q72Q97	Uncharacterized protein	LIC_12215	0.4914
Q72RG0	Uncharacterized protein	LIC_11785	0.4914
Q72UL0	Uncharacterized protein	LIC_10647	0.4913
Q72N56	Heavy-metal transporting p-type ATPase	LIC_12982	0.4912
Q72RW8	DNA repair protein RecN	recN	0.4912
Q72VS0	Uncharacterized protein	LIC_10226	0.4911
Q72MR7	Transcriptional regulator (AraC family)	LIC_13126	0.4910
Q72NJ3	LL-diaminopimelate aminotransferase	dapL	0.4905
Q72MJ8	Cholesterol oxidase	LIC_13195	0.4905
Q72SC8	LipL31	lipL31	0.4905
Q72RJ2	Exopolysaccharide production protein	LIC_11753	0.4903
Q72SK5	Flagellar biynthesis transmembrane protein	flhA	0.4902
Q72PT3	Sodium bile acid symporter family protein	alr5254	0.4900
Q72RU6	Uncharacterized protein	LIC_11642	0.4899
Q72TZ8	Uncharacterized protein	LIC_10866	0.4899
Q72PS1	Uncharacterized protein	LIC_12396	0.4897
Q72SM0	MaoC	maoC	0.4896
Q72Q61	Uncharacterized protein	LIC_12252	0.4896
Q72PV7	Pirin-like protein	pirin	0.4895
Q72MB8	Histidine kinase sensor protein	LIC_13270	0.4894
Q72PL6	Response regulator	LIC_12454	0.4894
Q72VB1	Uncharacterized protein	LIC_10390	0.4893
Q72PD7	Riboflavin biynthesis protein RibBA	ribA	0.4892
Q75FM7	Uncharacterized protein	LIC_20155	0.4892
Q72ME2	Uncharacterized protein	LIC_13246	0.4892
Q75FX1	Uncharacterized protein	LIC_20060	0.4891
Q72SE5	Peptidyl-prolyl cis-trans isomerase	ppi	0.4891
Q72RG9	Uncharacterized protein	LIC_11776	0.4890
Q72Q91	Cation:proton antiporter	LIC_12221	0.4889
Q72P72	Uncharacterized protein	LIC_12604	0.4889
Q72WB2	Uncharacterized protein	LIC_10025	0.4888
Q72LS2	Peptidoglycan-associated cytoplasmic membrane protein	LIC_13479	0.4887
Q72SJ3	Flagellar protein B	flbB	0.4887
Q75FW2	Small conductance mechanensitive ion channel	LIC_20069	0.4886
Q75G26	Intercellular adhesion protein C	LIC_20023	0.4885
Q72PJ4	Pbp1A	pbp1a	0.4881
Q75FX3	Methylmalonyl-CoA mutase	mcm2	0.4880
Q72NH4	30S ribomal protein S14 type Z	rpsZ	0.4879
Q72QS5	Transcriptional regulator (FUR family)	LIC_12034	0.4878
Q72UF7	3-oxoacyl-[acyl-carrier-protein] reductase oxidoreductase	LIC_10700	0.4877
Q72NU7	Uncharacterized protein	LIC_12732	0.4877
Q72P41	Uncharacterized protein	LIC_12635	0.4876
Q72US7	ABC transporter, atp-binding protein	LIC_10580	0.4875
Q72TF6	Poly(A) polymerase I	pcnB	0.4871
Q75FK9	Uncharacterized protein	LIC_20173	0.4869
Q72QL7	Uncharacterized protein	LIC_12096	0.4868
Q72UM0	Ribomal protein serine acetyltransferase	LIC_10637	0.4868
Q72MR4	Methionine--tRNA ligase	metG	0.4867
Q72PR5	Phphoribylformylglycinamidine synthase subunit PurL	purL	0.4867
Q72VF9	Uncharacterized protein	LIC_10338	0.4866
Q72NW3	Uncharacterized protein	LIC_12715	0.4866
Q72R68	Putative lipoprotein	LIC_11880	0.4865
Q72W68	Glyoxylase I	glo1	0.4863
Q72PS2	Uncharacterized protein	LIC_12395	0.4862
Q72NW2	Uncharacterized protein	LIC_12716	0.4861
Q72ML0	Methyl-accepting chemotaxis-like	LIC_13183	0.4861
Q72NI8	DNA-directed RNA polymerase subunit alpha	rpoA	0.4860
Q72NR6	Uncharacterized protein	LIC_12763	0.4859
Q72NM0	Serine protease	LIC_12813	0.4854
Q75G16	NADH dehydrogenase	ndh	0.4854
Q72RF0	Uncharacterized protein	LIC_11795	0.4852
Q72MF2	Ankyrin-like protein	arp	0.4851
Q72QG7	Polysaccharide deacetylase family protein	LIC_12146	0.4851
Q72MY6	Fatty acid desaturase	desA	0.4851
Q72P51	Uncharacterized protein	LIC_12625	0.4850
Q72UE0	Carbon-nitrogen hydrolase	LIC_10717	0.4850
Q72VX5	Uncharacterized protein	LIC_10170	0.4849
Q72RM8	UvrABC system protein A	uvrA	0.4848
Q72N45	Uncharacterized protein	LIC_12993	0.4848
Q72SX6	Uncharacterized protein	LIC_11246	0.4847
Q72V86	Uncharacterized protein	LIC_10415	0.4845
Q72RM2	Putative lipoprotein	LIC_11723	0.4843
Q72TI6	Uncharacterized protein	LIC_11035	0.4843
Q72MS3	Uncharacterized protein	LIC_13119	0.4843
Q72PG8	Uncharacterized protein	LIC_12503	0.4842
Q75FY7	HtpG	htpG	0.4842
Q72M20	Sulfate adenylyltransferase	cysD	0.4841
Q72P94	Uncharacterized protein	LIC_12581	0.4841
Q72NB4	Methyl-accepting chemotaxis protein	mcpA	0.4840
Q75G02	Response regulator	LIC_20013	0.4839
Q75FK0	GGDEF family protein	LIC_20182	0.4839
Q72QP2	Uncharacterized protein	LIC_12071	0.4839
Q72NT6	NADH-quinone oxidoreductase subunit C	nuoC	0.4836
Q72R24	Cytoplasmic membrane protein	LIC_11927	0.4835
Q75FP7	Ferredoxin	LIC_20135	0.4835
Q72M08	ABC transporter, ATP-binding protein	LIC_13385	0.4834
Q72NW5	Uncharacterized protein	LIC_12713	0.4834
Q72SZ7	Uncharacterized protein	LIC_11225	0.4832
Q72W17	Uncharacterized protein	LIC_10124	0.4831
Q72RK3	Uncharacterized protein	LIC_11742	0.4830
Q72NY4	Glutamate synthase (NADPH) alpha chain	LIC_12694	0.4828
Q72V24	Uncharacterized protein	LIC_10479	0.4828
Q72SA1	Uncharacterized protein	LIC_11483	0.4826
Q72RY7	ATP-dependent protease ATPase subunit HslU	hslU	0.4823
Q72QU7	Uncharacterized protein	LIC_12011	0.4823
Q72NX7	Polyribonucleotide nucleotidyltransferase	pnp	0.4821
Q72V94	Uncharacterized protein	LIC_10407	0.4821
Q72VV3	Uncharacterized protein	LIC_10193	0.4820
Q72RB1	Uncharacterized protein	LIC_11837	0.4820
Q72LV3	Uncharacterized protein	LIC_13440	0.4820
Q75FD7	Uncharacterized protein	LIC_20257	0.4816
Q72UN4	Sodium translocating Bacterial Flagellar Motor protein	motB	0.4816
Q72UK2	Uncharacterized protein	LIC_10655	0.4816
Q72SQ8	Uncharacterized protein	LIC_11317	0.4812
Q72SV8	Uncharacterized protein	LIC_11264	0.4812
Q72PX7	Uncharacterized protein	LIC_12340	0.4811
Q72UJ5	Uncharacterized protein	LIC_10662	0.4811
Q72RA0	Uncharacterized protein	LIC_11848	0.4811
Q72T06	Methyl-accepting chemotaxis transducer transmembrane protein	LIC_11216	0.4811
Q72MG7	ATP-dependent RNA helicase	hepA	0.4810
Q72PB1	Uncharacterized protein	LIC_12561	0.4806
Q72PQ3	Uncharacterized protein	LIC_12415	0.4806
Q72MU9	Acriflavin resistance	LIC_13090	0.4803
Q72PF7	DNA mismatch repair protein MutL	mutL	0.4802
Q72S93	Uncharacterized protein	LIC_11491	0.4802
Q72PE3	Sulfate ABC transport system permease protein	cysT	0.4800
Q72RM5	Uncharacterized protein	LIC_11720	0.4800
Q72NU8	Uncharacterized protein	LIC_12731	0.4799
Q72SD8	Hydroxypyruvate reductase	LIC_11445	0.4798
Q72V95	Uncharacterized protein	LIC_10406	0.4796
Q72UN8	Uncharacterized protein	LIC_10619	0.4796
Q72PN4	Uncharacterized protein	LIC_12434	0.4794
Q72N84	Dipeptide/oligopeptide ABC transport system permease protein	LIC_12953	0.4793
Q72QY7	Uncharacterized protein	LIC_11970	0.4793
Q72SJ0	Flagellar M-ring protein	fliF	0.4790
Q72SP6	Ribonuclease BN transmembrane protein	LIC_11329	0.4790
Q72QB8	Transketolase beta subunit	tktC	0.4790
Q72NP8	Putative lipoprotein	LIC_12784	0.4788
Q72NL4	Pyridoxal phphate biynthesis protein	pdxA	0.4787
Q72QA5	Uncharacterized protein	LIC_12207	0.4787
Q72W90	Uncharacterized protein	LIC_10047	0.4786
Q72P30	Membrane carboxypeptidase	LIC_12646	0.4784
Q72W74	Histidine kinase sensor protein	LIC_10063	0.4784
Q72TF3	Lysozyme	LIC_11068	0.4783
Q72MD5	Uncharacterized protein	LIC_13253	0.4783
Q72MB1	Uncharacterized protein	LIC_13277	0.4782
Q72VA5	Acetyl-CoA acetyltransferase	phbA	0.4782
Q72LR1	Uncharacterized protein	LIC_13494	0.4779
Q72P92	Uncharacterized protein	LIC_12583	0.4778
Q72WD1	DNA gyrase subunit A	gyrA	0.4778
Q75FY1	Uncharacterized protein	LIC_20050	0.4775
Q72UI9	Mrr	mrr	0.4774
Q75FP3	Uncharacterized protein	LIC_20139	0.4773
Q72P40	Transcription termination factor Rho	rho	0.4771
Q72TL1	Uncharacterized protein	LIC_11007	0.4771
Q72RH7	3-isopropylmalate dehydrogenase	leuB	0.4770
Q72V29	Uncharacterized protein	LIC_10474	0.4770
Q72RX0	3-oxoacyl-[acyl-carrier-protein] reductase	LIC_11618	0.4768
Q72QJ1	Glycyltransferase	LIC_12122	0.4768
Q72VV7	Uncharacterized protein	LIC_10189	0.4768
Q72Q40	GGDEF family protein	LIC_12273	0.4767
Q72SW1	Penicillin-binding protein	LIC_11261	0.4766
Q72Q93	Uncharacterized protein	LIC_12219	0.4766
Q72Q55	Uncharacterized protein	LIC_12258	0.4765
Q72NU6	Methylglyoxal synthase	mgsA	0.4763
Q72NR1	Uncharacterized protein	LIC_12769	0.4763
Q72QM6	Histidine kinase sensor protein	LIC_12087	0.4760
Q75FP1	Protease HtpX homolog	htpX	0.4759
Q72ML4	Putative globin	LIC_13179	0.4759
Q72TD1	Putative lipoprotein	LIC_11090	0.4759
Q72M05	Uncharacterized protein	LIC_13388	0.4759
Q72N37	Uncharacterized protein	LIC_13001	0.4757
Q75G05	Delta-aminolevulinic acid dehydratase	hemB	0.4757
Q72R74	Uncharacterized protein	LIC_11874	0.4756
Q72SE9	ABC transporter ATP-binding protein	LIC_11434	0.4752
Q72LZ5	Uncharacterized protein	LIC_13398	0.4751
Q72UL4	Uncharacterized protein	LIC_10643	0.4751
Q72SC0	Uncharacterized protein	LIC_11464	0.4750
Q72WA0	GMC oxidoreductase	LIC_10037	0.4750
Q72S63	Chemotaxis protein	mcp	0.4747
Q72ND9	Putative lipoprotein	LIC_12895	0.4747
Q72U42	Uncharacterized protein	LIC_10822	0.4746
Q72S17	General secretory pathway protein D	gspD	0.4745
Q72N55	Uncharacterized protein	LIC_12983	0.4744
Q72UA7	DNA-directed RNA polymerase subunit beta'	rpoC	0.4742
Q72Q02	HIT family hydrolase	LIC_12313	0.4742
Q72LT3	Uncharacterized protein	LIC_13467	0.4741
Q72RS3	Uncharacterized protein	LIC_11669	0.4741
Q72S86	Uncharacterized protein	LIC_11498	0.4741
Q72RW2	Initol monophphatase family	LIC_11626	0.4741
Q72V97	N utilization substance protein B homolog	nusB	0.4737
Q72TU7	Uncharacterized protein	LIC_10919	0.4737
Q72VQ6	Uncharacterized protein	LIC_10240	0.4737
Q72S46	CTP synthase	pyrG	0.4734
Q72QY6	Uncharacterized protein	LIC_11971	0.4733
Q72Q67	RNA-binding protein Hfq	hfq	0.4732
Q72M65	Nucleide diphphate kinase	ndk	0.4732
Q72PX5	Export protein	LIC_12342	0.4729
Q75FW4	MutT-like protein	LIC_20067	0.4728
Q72UY4	Uncharacterized protein	LIC_10519	0.4728
Q72MY7	DNA polymerase IV	dinB	0.4726
Q72U22	4-hydroxy-tetrahydrodipicolinate synthase	dapA	0.4724
Q72Q43	Uncharacterized protein	LIC_12270	0.4720
Q72P02	Uncharacterized protein	LIC_12675	0.4720
Q72TT7	Anticodon nuclease	prrC	0.4719
Q72U14	30S ribomal protein S2	rpsB	0.4717
Q72VH5	Uncharacterized protein	LIC_10322	0.4717
Q72W99	Uncharacterized protein	LIC_10038	0.4713
Q72T96	GGDEF family protein	LIC_11125	0.4709
Q72MF4	Uncharacterized protein	LIC_13233	0.4707
Q72S62	Chemotaxis protein histidine kinase	LIC_11524	0.4704
Q72U08	1-deoxy-D-xylule 5-phphate reductoisomerase	dxr	0.4703
Q72ME0	Putative lipoprotein	LIC_13248	0.4702
Q72VF8	Hemolysin B	tlyB	0.4698
Q72RT3	Flagellar protein FliS	fliS	0.4696
Q72NT2	NADH-quinone oxidoreductase subunit H	nuoH	0.4695
Q72Q94	Histidine kinase sensor protein	LIC_12218	0.4695
Q72R36	Thiamine phphate pyrophphorylase	thiE	0.4695
Q72TS4	Uncharacterized protein	LIC_10943	0.4694
Q72M26	Uncharacterized protein	LIC_13365	0.4693
Q72S10	Type II secretion pathway related protein etpK-like protein	LIC_11577	0.4692
Q72PW7	Glycine--tRNA ligase	glyQS	0.4690
Q72LQ8	DNA polymerase III subunit-related protein	LIC_13497	0.4690
Q75FW0	Putative FAD-dependent dehydrogenase	LIC_20071	0.4689
Q72MT9	Anti-sigma factor antagonist	LIC_13103	0.4686
Q72TS5	CRISPR-associated endonuclease Cas1	cas1	0.4686
Q75FE1	Uncharacterized protein	LIC_20253	0.4685
Q72PT5	Uncharacterized protein	LIC_12382	0.4685
Q72NW0	Enolase-phphatase E1	mtnC	0.4683
Q72UQ5	Lysophpholipase	pldB	0.4681
Q72UQ1	DNA-binding stress protein	dps	0.4681
Q75FS6	DNA binding protein	LIC_20105	0.4680
Q72MT2	Histidine kinase response regulator hybrid protein	LIC_13110	0.4680
Q72UX0	Peptidoglycan associated periplasmic protein	LIC_10537	0.4680
Q72UH3	Putative cytochrome c	LIC_10684	0.4680
Q72S00	Vitamin B12-dependent ribonucleotide reductase	nrdJ	0.4679
Q72QD9	N-acetylneuraminate synthase	neuB	0.4679
Q72N85	S-layer-like protein	LIC_12952	0.4678
Q72RB6	NADPH-dependent 7-cyano-7-deazaguanine reductase	queF	0.4676
Q72VJ1	Uncharacterized protein	LIC_10306	0.4676
Q72TN4	Carboxypeptidase T	cpt	0.4676
Q72VW1	Uncharacterized protein	LIC_10185	0.4676
Q72UD5	Glycerol uptake facilitator protein	glpF	0.4674
Q75FG7	Uncharacterized protein	LIC_20222	0.4672
Q72TT0	Uncharacterized protein	LIC_10937	0.4669
Q72RY4	Uncharacterized protein	LIC_11604	0.4668
Q75FY0	Uncharacterized protein	LIC_20051	0.4667
Q72U56	Uncharacterized protein	LIC_10808	0.4667
Q72QS9	Uncharacterized protein	LIC_12030	0.4665
Q72QZ0	Uncharacterized protein	LIC_11965	0.4665
Q72U47	Uncharacterized protein	LIC_10817	0.4665
Q72NQ0	Hydroxymethylglutaryl-CoA lyase	LIC_12782	0.4664
Q75FM8	Lipoprotein	LIC_20154	0.4664
Q72SE6	Adenylate/guanylate cyclase	LIC_11437	0.4663
Q72TU3	Response regulator	LIC_10923	0.4661
Q72M24	Sulfite reductase	cysI	0.4661
Q72SP7	Flagellum-specific muramidase	flgJ	0.4660
Q72UF0	Uncharacterized protein	LIC_10707	0.4659
Q72QG2	Cdp-gluce 4,6-dehydratase	rfbG	0.4659
Q72MJ4	Flagellar hook-associated protein 2	flgL	0.4658
Q72TR2	4-hydroxy-3-methylbut-2-en-1-yl diphphate synthase (flavodoxin)	ispG	0.4657
Q72SN0	Uncharacterized protein	LIC_11349	0.4657
Q75G14	Short-chain dehydrogenase	LIC_20031	0.4656
Q72RY0	Uncharacterized protein	LIC_11608	0.4656
Q72MW5	Acriflavin resistance	LIC_13074	0.4655
Q72PR0	Putative glutamine synthetase protein	glnA	0.4655
Q72MB4	Uncharacterized protein	LIC_13274	0.4655
Q72NT4	NADH dehydrogenase I E subunit	nuoE	0.4655
Q72VB7	Uncharacterized protein	LIC_10384	0.4654
Q72VA3	Uncharacterized protein	LIC_10398	0.4651
Q72W48	Metallo-beta-lactamase	LIC_10092	0.4650
Q75FD0	Pyruvate kinase	pykF	0.4650
Q72UW6	Acetyltransferase	vatB	0.4647
Q72S51	Di-tripeptide proton symporter	LIC_11535	0.4646
Q72Q44	tRNA-specific 2-thiouridylase MnmA	mnmA	0.4645
Q72QP9	Uncharacterized protein	LIC_12064	0.4644
Q72LW0	Dihydroorotate dehydrogenase (quinone)	pyrD	0.4643
Q72PU6	Uncharacterized protein	LIC_12371	0.4642
Q72M10	Dipeptide ABC transport system permease protein	LIC_13383	0.4641
Q72MG2	Uncharacterized protein	LIC_13225	0.4641
Q72T67	Transcriptional regulator	LIC_11154	0.4641
Q72MZ0	Uncharacterized protein	LIC_13049	0.4640
Q72NK0	Uncharacterized protein	LIC_12834	0.4639
Q72QA3	Putative lipoprotein	LIC_12209	0.4638
Q72QM0	Uncharacterized protein	LIC_12093	0.4637
Q72VL4	Geranyltranstransferase	ispA	0.4637
Q72U57	Glutathione S-transferase	gst	0.4633
Q72VV9	Uncharacterized protein	LIC_10187	0.4632
Q72UB1	50S ribomal protein L1	rplA	0.4628
Q72U58	Histidine kinase sensor protein	LIC_10806	0.4628
Q72W52	Uncharacterized protein	LIC_10088	0.4627
Q72QU2	Chaperone protein ClpB	clpB	0.4626
Q72UQ7	Fatty acid synthase subunit beta	LIC_10600	0.4624
Q72UR4	Uncharacterized protein	LIC_10593	0.4623
Q72MA8	MaoC family protein	LIC_13280	0.4623
Q72V83	Uncharacterized protein	LIC_10418	0.4623
Q72N34	Adenylate/guanylate cyclase	LIC_13004	0.4623
Q72NP3	Uncharacterized protein	LIC_12789	0.4622
Q72Q42	Uncharacterized protein	LIC_12271	0.4622
Q72U11	Ribome-recycling factor	frr	0.4621
Q72T87	Histone deacetylase	LIC_11134	0.4621
Q72SG4	Uncharacterized protein	LIC_11419	0.4621
Q72V53	Uncharacterized protein	LIC_10450	0.4621
Q72MT7	Gluce-6-phphate isomerase	pgi	0.4620
Q72RF6	Uncharacterized protein	LIC_11789	0.4620
Q75FW1	Uncharacterized protein	LIC_20070	0.4620
Q72MJ0	Uncharacterized protein	LIC_13197	0.4619
Q72N06	Uncharacterized protein	LIC_13032	0.4618
Q72RN1	Heavy metal efflux pump	czcD	0.4617
Q72RP7	Xylanase/chitin deacetylase family protein	LIC_11697	0.4617
Q72T76	Oxidoreductase	LIC_11145	0.4616
Q72PB3	Uncharacterized protein	LIC_12559	0.4616
Q75FX2	Uncharacterized protein	LIC_20059	0.4616
Q72NT9	Uncharacterized protein	LIC_12740	0.4612
Q72S34	Methionyl-tRNA formyltransferase	fmt	0.4611
Q75FS1	Uncharacterized protein	LIC_20110	0.4611
Q72R21	Putative arginyl-tRNA--protein transferase	ate	0.4610
Q72M92	Putative lipoprotein	LIC_13296	0.4610
Q72SE3	Histidine kinase response regulator hybrid protein	LIC_11440	0.4609
Q72S15	General secretory pathway protein F	gspF	0.4609
Q72WA9	Putative lipoprotein	LIC_10028	0.4608
Q72QS0	Uncharacterized protein	LIC_12042	0.4607
Q75FM6	Uncharacterized protein	LIC_20156	0.4607
Q72S50	Uncharacterized protein	LIC_11536	0.4606
Q72QE9	Uncharacterized protein	LIC_12163	0.4605
Q72MH9	Riboflavin-specific deaminase/reductase	LIC_13208	0.4604
Q72V87	Uncharacterized protein	LIC_10414	0.4603
P0C099	Elongation factor P	efp	0.4599
Q72M41	FlgG	LIC_13350	0.4598
Q75FL2	MotA/TolQ/ExbB proton channel family	LIC_20170	0.4597
Q72PG6	Response regulator	LIC_12505	0.4591
Q72VH2	Hemolysin	hlyX	0.4589
Q72R03	Uncharacterized protein	LIC_11949	0.4588
Q72PT1	Drug/metabolite exporter	LIC_12386	0.4586
Q72QH6	UDP-gluce lipid carrier transferase	LIC_12137	0.4586
Q72VF7	Uncharacterized protein	LIC_10340	0.4585
Q72W57	Uncharacterized protein	LIC_10080	0.4583
Q72N50	Lipase	LIC_12988	0.4582
Q72RF5	Aminotransferase	aspC	0.4581
Q72Q83	Uncharacterized protein	LIC_12229	0.4581
Q72N59	Uncharacterized protein	LIC_12979	0.4579
Q72NN1	Uncharacterized protein	LIC_12801	0.4579
Q72Q62	L-aspartate oxidase	nadB	0.4579
Q72QX6	Uncharacterized protein	LIC_11982	0.4578
Q72VZ6	Uncharacterized protein	LIC_10145	0.4576
Q72UI4	Uncharacterized protein	LIC_10673	0.4575
Q75FQ8	Cobyrinate a,c-diamide synthase	cbiA	0.4574
Q72VK1	Uncharacterized protein	LIC_10296	0.4574
Q75FG3	Methylthioribule-1-phphate dehydratase	mtnB	0.4573
Q72SS3	Phphoglycolate phphatase	gph	0.4572
Q72MI9	Hemolysin/sphingomyelinase-like	LIC_13198	0.4571
Q72UV2	Uncharacterized protein	LIC_10555	0.4570
Q72RT7	Uncharacterized protein	LIC_11653	0.4570
Q72US9	Uncharacterized protein	LIC_10578	0.4569
Q72ND3	Molybdate metabolism regulator	molR	0.4568
Q75FR7	LipL45 homologue	LIC_20114	0.4568
Q72RV5	UDP-3-O-acyl-N-acetylglucamine deacetylase	lpxC	0.4564
P61703	Alanine--tRNA ligase	alaS	0.4564
Q72RX4	A/G specific adenine glycylase	mutY	0.4564
Q72M11	Dipeptide ABC transport system permease protein	LIC_13382	0.4563
Q72M06	Uncharacterized protein	LIC_13387	0.4561
Q72UY5	ABC transporter, atp-binding protein	LIC_10518	0.4560
Q72QR9	Uncharacterized protein	LIC_12043	0.4559
Q72V93	Uncharacterized protein	LIC_10408	0.4558
Q75FC3	Uncharacterized protein	LIC_20271	0.4557
Q72M38	L-amino acid oxidase	lao	0.4556
Q72R15	Heavy metal efflux pump	czcA	0.4556
Q72LS5	Recombination protein RecR	recR	0.4552
Q72RE0	BolA-like protein	LIC_11806	0.4552
Q72UM5	Uncharacterized protein	LIC_10632	0.4551
Q72SH2	Acetolactate synthase small subunit	ilvH	0.4550
Q72S49	ATP-dependent protease-like La	LIC_11537	0.4549
Q72M88	Uncharacterized protein	LIC_13302	0.4547
Q72R32	Inine-5'-monophphate dehydrogenase	guaB	0.4547
Q72VE8	Uncharacterized protein	LIC_10350	0.4546
Q72UY9	Uncharacterized protein	LIC_10514	0.4545
Q75FN6	Uncharacterized protein	LIC_20146	0.4543
Q72QK9	DNA repair protein RecO	recO	0.4543
Q72QS8	Histidine kinase sensor protein	LIC_12031	0.4541
Q72SQ7	N-acyl-L-amino acid amidohydrolase	amaA	0.4538
Q72RH2	N-(5'-phphoribyl)anthranilate isomerase	trpF	0.4537
Q72QQ3	Histidine kinase	LIC_12060	0.4537
Q72QG9	Integral membrane protein	LIC_12144	0.4536
Q72QQ9	Uncharacterized protein	LIC_12053	0.4535
Q72SA4	Anti-sigma factor antagonist	LIC_11480	0.4532
Q72PL3	5-formyltetrahydrofolate cyclo-ligase	LIC_12458	0.4531
Q72PY5	Uncharacterized protein	LIC_12332	0.4529
Q72UH8	Phphoribylaminoimidazole-succinocarboxamide synthase	purC	0.4527
Q72V43	Uncharacterized protein	LIC_10460	0.4527
Q72PR1	Uncharacterized protein	LIC_12406	0.4526
Q72RD2	ATP-dependent Clp protease, ATP-binding subunit	clpA	0.4526
Q72SG5	ATP-dependent Clp protease ATP-binding subunit ClpX	clpX	0.4525
Q72PD9	Uncharacterized protein	LIC_12532	0.4524
Q72QV7	Succinate dehydrogenase cytochrome B subunit	sdhC	0.4523
Q72V11	Heavy metal efflux pump	LIC_10492	0.4520
Q72MU5	5'-nucleotidase SurE	surE	0.4519
Q72SF1	Histidine kinase response regulator hybrid protein	LIC_11432	0.4518
Q72SI0	Fe(2+) transporter FeoB	feoB	0.4517
Q75FF9	Uncharacterized protein	LIC_20231	0.4517
Q72QI4	Glycyltransferase	LIC_12129	0.4517
Q72VZ4	Polyketide synthase	frnE	0.4516
Q72SL1	Phphatidylserine decarboxylase proenzyme	psd	0.4516
Q72US1	DNA polymerase I	polA	0.4512
Q72T44	Uncharacterized protein	LIC_11177	0.4512
Q72S16	General secretory pathway protein E	gs	0.4511
Q72QY9	Uncharacterized protein	LIC_11966	0.4511
Q72UM8	Glycerol kinase	glpK2	0.4510
Q72VX0	Uncharacterized protein	LIC_10175	0.4510
Q72PY2	Serine hydroxymethyltransferase	glyA	0.4508
Q72M80	Phenylalanine--tRNA ligase alpha subunit	pheS	0.4508
Q72P01	Uncharacterized protein	LIC_12676	0.4508
Q72R14	Heavy metal efflux pump	LIC_11938	0.4507
Q72Q85	Uncharacterized protein	LIC_12227	0.4507
Q72VW2	Uncharacterized protein	LIC_10184	0.4507
Q72W78	Proton glutamate symport protein	LIC_10059	0.4507
Q72PU4	Uncharacterized protein	LIC_12373	0.4506
Q72Q45	Putative glycolate oxidase	LIC_12268	0.4505
Q72QU4	Uncharacterized protein	LIC_12014	0.4505
Q72Q05	Uncharacterized protein	LIC_12310	0.4505
Q75FT0	Probable chemoreceptor glutamine deamidase CheD 2	cheD2	0.4504
Q72LV8	Uncharacterized protein	LIC_13435	0.4504
Q72NR3	Anti-sigma factor antagonist	LIC_12766	0.4503
Q72WB3	Adenylate/guanylate cyclase	LIC_10024	0.4503
Q72MD7	UDP-N-acetylglucamine 1-carboxyvinyltransferase	murA	0.4502
Q72NN5	Uncharacterized protein	LIC_12797	0.4502
Q72TM2	Uncharacterized protein	LIC_10995	0.4501
Q72V52	Uncharacterized protein	LIC_10451	0.4501
Q72V51	Glycyltransferase	LIC_10452	0.4501
Q72M63	Isocitrate dehydrogenase	LIC_13328	0.4501
Q72MZ3	UDP glucamine N-acyltransferase	LIC_13046	0.4500
Q72P18	Uncharacterized protein	LIC_12658	0.4499
Q72NX8	Metalloprotease	pqqL	0.4499
Q72MD9	Uncharacterized protein	LIC_13249	0.4498
Q72SS1	D-alanine--D-alanine ligase	ddl	0.4497
Q72PQ9	Uncharacterized protein	LIC_12408	0.4497
Q72UT1	GTPase HflX	hflX	0.4496
Q72U24	Uncharacterized protein	LIC_10840	0.4495
Q72QU8	Elongation factor 4	lepA	0.4494
Q72PZ2	Type III beta-ketoacyl synthase-like protein	LIC_12323	0.4494
Q72UH0	Uncharacterized protein	LIC_10687	0.4494
Q72NY8	Putative lipoprotein	LIC_12690	0.4493
Q72QI1	Glycyltransferase	LIC_12132	0.4493
Q72SK3	Site-determining protein	minD	0.4492
Q72N35	Short-chain dehydrogenase	LIC_13003	0.4491
Q72ST1	Uncharacterized protein	LIC_11294	0.4490
Q72LW3	Uncharacterized protein	LIC_13430	0.4490
Q72QP1	Octanoyltransferase	lipB	0.4489
Q72SI8	Flagellar assembly protein	fliH	0.4488
Q72MG3	Glycerol-3-phphate Pi antiporter	glpT	0.4485
Q72QT6	Uncharacterized protein	LIC_12023	0.4484
Q72QD6	UDP-gluce 4-epimerase	LIC_12176	0.4484
Q72NV5	Uncharacterized protein	LIC_12724	0.4483
Q72UL8	Uncharacterized protein	LIC_10639	0.4483
Q72RR0	NAD-dependent protein deacylase	cobB	0.4481
Q72VH0	Uncharacterized protein	LIC_10327	0.4478
Q72SE0	Outer membrane protein	LIC_11443	0.4478
Q72M93	Macro domain-containing protein LIC	LIC_13295	0.4477
Q72VM3	Potassium uptake protein	LIC_10274	0.4476
Q72SN1	Uncharacterized protein	LIC_11348	0.4476
Q72TI4	Periplasmic trypsin-like serine protease	htrA	0.4473
Q72RC0	Uncharacterized protein	LIC_11826	0.4473
Q72P19	Uncharacterized protein	LIC_12657	0.4470
Q72MT1	Histidine kinase sensor protein	LIC_13111	0.4467
P62062	Arginine biynthesis bifunctional protein ArgJ	argJ	0.4465
Q72V92	2-isopropylmalate synthase	LIC_10409	0.4464
Q72SH1	Uncharacterized protein	LIC_11411	0.4464
Q72T82	Uncharacterized protein	LIC_11139	0.4463
Q72QK7	Uncharacterized protein	LIC_12106	0.4463
Q72PP9	Ankyrin repeats-containing protein	LIC_12419	0.4463
Q72VG8	Uncharacterized protein	LIC_10329	0.4462
Q75FN9	HtrA1	htrA1	0.4460
Q72TJ9	Uncharacterized protein	LIC_11020	0.4460
Q72PE2	Sulfate ABC transporter periplasmic sulphate-binding protein	LIC_12529	0.4459
Q72UH9	Response regulator	LIC_10678	0.4458
Q72ST8	Uncharacterized protein	LIC_11285	0.4458
Q72VG2	Uncharacterized protein	LIC_10335	0.4458
Q72QL3	Uncharacterized protein	LIC_12100	0.4454
Q72W97	Polysialic acid capsule expression protein	kpsF	0.4453
Q72VC3	Transcriptional regulator (PadR family)	LIC_10378	0.4453
Q72R27	Uncharacterized protein	LIC_11924	0.4453
Q72PH1	Chemoreceptor (Methyl-accepting chemotaxis) transmembrane protein	mcpB	0.4452
Q72MV7	Histidine kinase response regulator hybrid protein	LIC_13082	0.4452
Q72SB4	Thioredoxin reductase	trxB	0.4451
Q75G31	Uncharacterized protein	LIC_20034	0.4450
Q72SQ9	Uncharacterized protein	LIC_11316	0.4450
Q72S54	Flagellin	LIC_11532	0.4448
Q72R23	FAD-binding oxidoreductase	LIC_11928	0.4447
Q72U66	Uncharacterized protein	LIC_10798	0.4447
Q72LU2	Uncharacterized protein	LIC_13457	0.4447
Q72NW9	Uncharacterized protein	LIC_12709	0.4446
Q72TP1	UPF0176 protein LIC	LIC_10976	0.4445
Q75G19	Uncharacterized protein	LIC_20202	0.4445
Q72ML9	KtrB	ktrB	0.4444
Q72SN9	Uncharacterized protein	LIC_11340	0.4444
Q75FC9	Uncharacterized protein	LIC_20265	0.4444
Q72P52	Uncharacterized protein	LIC_12624	0.4443
Q72US5	Anthranilate synthase component I	tr	0.4443
Q75FM5	Uncharacterized protein	LIC_20157	0.4441
Q72NI1	Protein translocase subunit SecY	secY	0.4439
Q72WB5	Arsenate reductase	LIC_10022	0.4439
Q72UJ9	Proton antiporter efflux pump	LIC_10658	0.4437
Q72M59	Ferredoxin	LIC_13332	0.4436
Q72R94	Putative methyltransferase	LIC_11854	0.4435
Q72U15	Uncharacterized protein	LIC_10849	0.4435
Q75FD5	Uncharacterized protein	LIC_20259	0.4435
Q72NJ0	Uncharacterized protein	LIC_12844	0.4433
Q72NP1	Uncharacterized protein	LIC_12791	0.4431
Q75FS5	Putative diguanylate phphodiesterase	LIC_20106	0.4430
Q72R73	Putative hydrolase	LIC_11875	0.4426
Q72RG6	ATP-dependent dethiobiotin synthetase BioD	bioD	0.4425
Q72PA0	Cytoplasmic membrane protein	LIC_12575	0.4425
Q72RC5	3-isopropylmalate dehydratase small subunit	leuD	0.4424
Q72LZ6	Phphodiesterase	phoD	0.4424
Q72UC6	Probable cytol aminopeptidase	pA	0.4423
Q72Q64	Uncharacterized protein	LIC_12249	0.4421
Q72TQ8	Monooxygenase	LIC_10959	0.4417
Q72QN1	Cysteine synthase	cysK	0.4417
Q72WA4	Uncharacterized protein	LIC_10033	0.4416
Q72LY0	Formate-dependent phphoribylglycinamide formyltransferase	purT	0.4415
Q72M37	Uncharacterized protein	LIC_13354	0.4415
Q72N39	Uncharacterized protein	LIC_12999	0.4414
Q72VE7	ABC transporter ATP-binding protein	nosF	0.4413
Q72M75	ABC transporter permease protein	LIC_13315	0.4411
Q72MI2	Heavy metal efflux pump	LIC_13205	0.4410
Q72U82	Uncharacterized protein	LIC_10779	0.4410
Q72TQ9	Alcohol dehydrogenase	LIC_10958	0.4409
Q72Q07	Uncharacterized protein	LIC_12308	0.4408
Q72QJ9	Putative lipoprotein	LIC_12114	0.4407
Q72M04	DNA mismatch repair protein	LIC_13389	0.4407
Q72UP6	Uncharacterized protein	LIC_10611	0.4407
Q72N94	Uncharacterized protein	LIC_12942	0.4406
Q72NB5	Uncharacterized protein	LIC_12920	0.4406
Q72S68	Biotin carboxylase subunit of acetyl CoA carboxylase	LIC_11518	0.4405
Q75FF2	Alanine racemase	alr	0.4403
Q72QW6	D-3-phphoglycerate dehydrogenase	serA	0.4403
Q75FI9	4-hydroxybutyrate CoA transferase	LIC_20195	0.4401
Q72RY6	Uncharacterized protein	LIC_11602	0.4400
Q72P70	Uncharacterized protein	LIC_12606	0.4399
Q72MK9	Putative membrane-bound lytic murein transglycylase A transmembrane protein	mltA	0.4398
Q72UP2	Putative lipoprotein	LIC_10615	0.4397
Q72QR2	Uncharacterized protein	LIC_12050	0.4397
Q72N43	Uncharacterized protein	LIC_12995	0.4394
Q72U69	Antigen Lp49	orfC	0.4393
Q72W43	RNA 2',3'-cyclic phphodiesterase	ligT	0.4389
Q72NL7	Uncharacterized protein	LIC_12816	0.4388
Q72SS2	L-lysine 2,3-aminomutase	LIC_11303	0.4388
Q72LX3	Hydrogenase subunit	hycD	0.4387
Q75FQ5	Precorrin-3 C-17 methylase	cobJ	0.4387
Q72P69	Uncharacterized protein	LIC_12607	0.4386
Q72W82	Serine acetyltransferase	cysE	0.4385
Q72SU3	Peptide chain release factor 3	prfC	0.4382
Q72S37	Response regulator	LIC_11549	0.4382
Q72VQ1	Adenylate/guanylate cyclase	LIC_10245	0.4381
Q72VY3	Fumarate hydratase class II	fumC	0.4374
Q72NP6	Indole-3-glycerol phphate synthase	trpC	0.4374
Q72UY8	Uncharacterized protein	LIC_10515	0.4373
Q72NV1	Uncharacterized protein	LIC_12728	0.4372
Q72RB3	Ferredoxin family	LIC_11835	0.4370
Q72MH7	Permease of the major facilitator superfamily	LIC_13210	0.4369
Q72LZ2	Methyl-accepting chemotaxis protein	LIC_13401	0.4369
Q72QZ3	Uncharacterized protein	LIC_11959	0.4369
Q75FG0	L-lysine 2, 3-aminomutase	kamA	0.4368
Q72SV7	Uncharacterized protein	LIC_11265	0.4368
Q72Q31	Uncharacterized protein	LIC_12283	0.4368
Q72M19	Phphoadenine phphulphate reductase	cysH	0.4368
Q72R90	ABC transporter ATP-binding protein	LIC_11858	0.4367
Q72LU9	Glutathione-regulated potassium-efflux system protein	vc2606	0.4367
Q72S99	Uncharacterized protein	LIC_11485	0.4364
Q72T58	Uncharacterized protein	LIC_11163	0.4364
Q72SR4	Acetyl-CoA C-acyltransferase	erg10	0.4363
Q72VI1	Uncharacterized protein	LIC_10316	0.4362
Q72MA1	Vancomycin resistance protein	sanA	0.4362
Q72VG6	Sugar transferase	LIC_10331	0.4362
Q72S59	Histidine kinase response regulator hybrid protein	LIC_11527	0.4362
Q72S01	Alcohol dehydrogenase	LIC_11586	0.4358
Q72TB6	Fused isobutyryl-CoA mutase	mcm1	0.4357
Q72NP2	Uncharacterized protein	LIC_12790	0.4357
Q72QA6	Transcriptional regulator (MarR family)	LIC_12206	0.4356
Q72U06	Proline--tRNA ligase	proS	0.4355
Q72SM7	LipL32	lipL32	0.4355
Q72N44	Uncharacterized protein	LIC_12994	0.4354
Q72U88	Uncharacterized protein	LIC_10773	0.4354
Q72SV5	Periplasmic sulfate-binding protein	sbp	0.4352
Q72W56	Uncharacterized protein	LIC_10082	0.4351
Q75FT7	Adenylate/guanylate cyclase	LIC_20094	0.4350
Q72M09	ABC transporter ATP-binding protein	LIC_13384	0.4349
Q72MX4	Uncharacterized protein	LIC_13065	0.4348
Q72MJ7	Putative O-methyl transferase	encK	0.4345
Q72TL2	Transcriptional regulator (FUR family)	LIC_11006	0.4344
Q72MR3	Bifunctional uridylyltransferase/uridylyl-removing enzyme	glnD	0.4340
Q72RF8	Sodium:solute symporter	LIC_11787	0.4339
Q72UW4	Acyl-CoA dehydrogenase	LIC_10543	0.4339
Q72V82	Uncharacterized protein	LIC_10419	0.4339
Q72R12	Heavy metal efflux pump	LIC_11940	0.4337
Q72R64	Uncharacterized protein	LIC_11884	0.4337
Q72LX2	Uncharacterized protein	LIC_13421	0.4334
Q75FN5	Transcriptional regulator (FUR family)	LIC_20147	0.4332
Q72U28	Ribomal-protein-serine-acetyltransferase	rimL	0.4332
Q72SX2	Uncharacterized protein	LIC_11250	0.4330
Q72NY7	Uncharacterized protein	LIC_12691	0.4330
Q72UR3	2-dehydropantoate 2-reductase	panE2	0.4330
Q72PZ5	3-oxoacyl-[acyl-carrier protein] reductase	LIC_12320	0.4329
Q72VD1	Uncharacterized protein	LIC_10369	0.4329
Q72SM4	Transketolase	tkt	0.4328
Q72WC4	Sigma 54 activator	LIC_10013	0.4324
Q72MP5	Uncharacterized protein	LIC_13148	0.4324
Q72P62	Uncharacterized protein	LIC_12614	0.4321
Q72PC7	DNA binding protein	LIC_12544	0.4319
Q72RR2	Uncharacterized protein	LIC_11682	0.4318
Q75FE8	Uncharacterized protein	LIC_20245	0.4318
Q72PM2	30S ribomal protein S1	rpsA	0.4318
Q72PL0	50S ribomal protein L20	rplT	0.4317
Q72P96	Lipid-a-disaccharide synthase protein	lpxB	0.4315
Q72SQ2	Methyltransferase	LIC_11323	0.4312
Q72R60	Uncharacterized protein	LIC_11888	0.4310
Q72SU0	Uncharacterized protein	LIC_11283	0.4310
Q72VS8	Uncharacterized protein	LIC_10218	0.4307
Q72VS5	Aspartyl/glutamyl-tRNA(Asn/Gln) amidotransferase subunit B	gatB	0.4306
Q72TB3	Polysaccharide exporter	LIC_11108	0.4305
Q72UF9	Uncharacterized protein	LIC_10698	0.4305
Q72NI2	Adenylate kinase	adk	0.4304
Q72SY0	ATP synthase gamma chain	atpG	0.4303
Q72NZ5	3-oxoacyl-(Acyl carrier protein)	LIC_12682	0.4303
Q72T53	Uncharacterized protein	LIC_11168	0.4303
[truncated: 310 more rows]

## Sheet: Table S3
Supplementary Table S3: List of strong binder HTL epitopes predicted in the lipoprotein (Uniprot Id: Q75FL0) of LIC
S. No.	Peptide	Position	Allergenicity	Conservancy%	Total No of DRB1 binding Allele	DRB1 Alleles
1	YRVMKKILI	17-25	No	2.17	336	DRB1_0122, DRB1_0123, DRB1_0125, DRB1_0126, DRB1_0127, DRB1_0128, DRB1_0129, DRB1_0130, DRB1_0131, DRB1_0132, DRB1_0431, DRB1_0454, DRB1_0458, DRB1_0466, DRB1_0486, DRB1_0701, DRB1_0703, DRB1_0704, DRB1_0705, DRB1_0707, DRB1_0708, DRB1_0709, DRB1_0711, DRB1_0712, DRB1_0713, DRB1_0714, DRB1_0715, DRB1_0716, DRB1_0717, DRB1_0719, DRB1_0801, DRB1_0802, DRB1_0803, DRB1_0805, DRB1_0806, DRB1_0807, DRB…
2	IKYEVLLPV	393-401	No	54.35	4	DRB1_1170, DRB1_1331, DRB1_1354, DRB1_1361
3	FLTLLNQDA	48-56	Yes	60.87	120	DRB1_0121, DRB1_0122, DRB1_0123, DRB1_0124, DRB1_0125, DRB1_0126, DRB1_0127, DRB1_0128, DRB1_0129, DRB1_0130, DRB1_0131, DRB1_0132, DRB1_0401, DRB1_0403, DRB1_0404, DRB1_0405, DRB1_0406, DRB1_0407, DRB1_0408, DRB1_0409, DRB1_0410, DRB1_0411, DRB1_0412, DRB1_0413, DRB1_0414, DRB1_0415, DRB1_0416, DRB1_0417, DRB1_0418, DRB1_0419, DRB1_0423, DRB1_0424, DRB1_0426, DRB1_0427, DRB1_0428, DRB1_0429, DRB…
4	AVAYILKRR	704-712	No	58.7	301	DRB1_0301, DRB1_0302, DRB1_0303, DRB1_0304, DRB1_0306, DRB1_0307, DRB1_0308, DRB1_0311, DRB1_0313, DRB1_0314, DRB1_0315, DRB1_0317, DRB1_0318, DRB1_0320, DRB1_0321, DRB1_0322, DRB1_0323, DRB1_0324, DRB1_0325, DRB1_0326, DRB1_0327, DRB1_0328, DRB1_0329, DRB1_0330, DRB1_0331, DRB1_0332, DRB1_0333, DRB1_0334, DRB1_0335, DRB1_0336, DRB1_0337, DRB1_0339, DRB1_0340, DRB1_0341, DRB1_0343, DRB1_0344, DRB…
5	AYILKRRTL	706-713	No	89.13	244	DRB1_0801, DRB1_0802, DRB1_0803, DRB1_0804, DRB1_0805, DRB1_0806, DRB1_0807, DRB1_0808, DRB1_0809, DRB1_0810, DRB1_0811, DRB1_0812, DRB1_0813, DRB1_0814, DRB1_0815, DRB1_0816, DRB1_0818, DRB1_0819, DRB1_0820, DRB1_0821, DRB1_0822, DRB1_0823, DRB1_0824, DRB1_0825, DRB1_0826, DRB1_0827, DRB1_0828, DRB1_0829, DRB1_0830, DRB1_0831, DRB1_0832, DRB1_0833, DRB1_0834, DRB1_0835, DRB1_0836, DRB1_0837, DRB…
6	YILKRRTLS	707-715	No	89.13	259	DRB1_0317, DRB1_0324, DRB1_0327, DRB1_0335, DRB1_0466, DRB1_0801, DRB1_0802, DRB1_0803, DRB1_0804, DRB1_0805, DRB1_0806, DRB1_0807, DRB1_0808, DRB1_0809, DRB1_0810, DRB1_0811, DRB1_0812, DRB1_0813, DRB1_0814, DRB1_0815, DRB1_0816, DRB1_0818, DRB1_0819, DRB1_0820, DRB1_0821, DRB1_0822, DRB1_0823, DRB1_0824, DRB1_0825, DRB1_0826, DRB1_0827, DRB1_0828, DRB1_0829, DRB1_0830, DRB1_0831, DRB1_0832, DRB…
7	LRSMKKNAI	684-692	No	56.52	20	DRB1_0810, DRB1_0818, DRB1_0829, DRB1_0840, DRB1_1111, DRB1_1141, DRB1_1169, DRB1_1173, DRB1_1193, DRB1_1303, DRB1_1337, DRB1_1363, DRB1_1366, DRB1_1381, DRB1_1385, DRB1_1388, DRB1_1389, DRB1_1390, DRB1_1395, DRB1_1424,
8	MGFLLRSMK	680-688	No	56.52	174	DRB1_0801, DRB1_0802, DRB1_0803, DRB1_0804, DRB1_0805, DRB1_0806, DRB1_0807, DRB1_0808, DRB1_0809, DRB1_0811, DRB1_0813, DRB1_0814, DRB1_0815, DRB1_0816, DRB1_0820, DRB1_0821, DRB1_0822, DRB1_0823, DRB1_0824, DRB1_0826, DRB1_0827, DRB1_0828, DRB1_0830, DRB1_0831, DRB1_0832, DRB1_0833, DRB1_0835, DRB1_0836, DRB1_0837, DRB1_0838, DRB1_0839, DRB1_1101, DRB1_1104, DRB1_1105, DRB1_1106, DRB1_1109, DRB…
9	FIKVINTGK	584-592	No	63.04	71	DRB1_0434, DRB1_0447, DRB1_0454, DRB1_0466, DRB1_0805, DRB1_0813, DRB1_0815, DRB1_0818, DRB1_0824, DRB1_0829, DRB1_0830, DRB1_1101, DRB1_1105, DRB1_1108, DRB1_1109, DRB1_1110, DRB1_1112, DRB1_1115, DRB1_1119, DRB1_1124, DRB1_1128, DRB1_1129, DRB1_1130, DRB1_1131, DRB1_1133, DRB1_1137, DRB1_1139, DRB1_1149, DRB1_1151, DRB1_1161, DRB1_1162, DRB1_1166, DRB1_1169, DRB1_1174, DRB1_1175, DRB1_1180, DRB…
10	LIIKKGYRV	11-19	No	2.17	265	DRB1_0123, DRB1_0126, DRB1_0711, DRB1_0801, DRB1_0803, DRB1_0804, DRB1_0806, DRB1_0810, DRB1_0812, DRB1_0814, DRB1_0815, DRB1_0816, DRB1_0818, DRB1_0819, DRB1_0820, DRB1_0822, DRB1_0823, DRB1_0825, DRB1_0826, DRB1_0827, DRB1_0828, DRB1_0829, DRB1_0830, DRB1_0831, DRB1_0832, DRB1_0833, DRB1_0834, DRB1_0835, DRB1_0836, DRB1_0837, DRB1_0838, DRB1_0839, DRB1_0840, DRB1_1102, DRB1_1103, DRB1_1104, DRB…
11	LIRIPAEGV	429-437	No	76.09	7	DRB1_0906, DRB1_0103, DRB1_0106, DRB1_0109, DRB1_0110, DRB1_0115, DRB1_0116,
12	IVFNSPVKK	565-573	No	95.65	132	DRB1_0301, DRB1_0302, DRB1_0303, DRB1_0304, DRB1_0306, DRB1_0307, DRB1_0308, DRB1_0311, DRB1_0313, DRB1_0314, DRB1_0315, DRB1_0317, DRB1_0318, DRB1_0320, DRB1_0321, DRB1_0322, DRB1_0323, DRB1_0324, DRB1_0325, DRB1_0326, DRB1_0327, DRB1_0328, DRB1_0329, DRB1_0330, DRB1_0331, DRB1_0332, DRB1_0333, DRB1_0334, DRB1_0335, DRB1_0336, DRB1_0337, DRB1_0339, DRB1_0341, DRB1_0343, DRB1_0344, DRB1_0345, DRB…
13	VIRLRGTYQ	473-481	No	97.83	1	DRB1_0458
14	FTYNTVQTI	305-313	No	97.83	65	DRB1_0338, DRB1_0341, DRB1_0401, DRB1_0407, DRB1_0409, DRB1_0414, DRB1_0416, DRB1_0417, DRB1_0426, DRB1_0433, DRB1_0435, DRB1_0438, DRB1_0462, DRB1_0463, DRB1_0469, DRB1_0472, DRB1_0473, DRB1_0474, DRB1_0475, DRB1_0476, DRB1_0482, DRB1_0488, DRB1_0701, DRB1_0703, DRB1_0704, DRB1_0705, DRB1_0706, DRB1_0707, DRB1_0708, DRB1_0712, DRB1_0713, DRB1_0714, DRB1_0715, DRB1_0716, DRB1_0717, DRB1_0719, DRB…
15	ILIIKKGYR	10-18	No	2.17	279	DRB1_0303, DRB1_0307, DRB1_0311, DRB1_0315, DRB1_0320, DRB1_0321, DRB1_0324, DRB1_0327, DRB1_0329, DRB1_0349, DRB1_0801, DRB1_0802, DRB1_0803, DRB1_0804, DRB1_0805, DRB1_0806, DRB1_0807, DRB1_0808, DRB1_0809, DRB1_0810, DRB1_0811, DRB1_0812, DRB1_0813, DRB1_0814, DRB1_0815, DRB1_0816, DRB1_0818, DRB1_0820, DRB1_0821, DRB1_0822, DRB1_0823, DRB1_0824, DRB1_0826, DRB1_0827, DRB1_0828, DRB1_0829, DRB…
16	YKHTFFLKL	489-497	No	91.3	46	DRB1_0701, DRB1_0703, DRB1_0704, DRB1_0705, DRB1_0707, DRB1_0708, DRB1_0709, DRB1_0711, DRB1_0712, DRB1_0713, DRB1_0714, DRB1_0715, DRB1_0716, DRB1_0717, DRB1_0719, DRB1_0819, DRB1_0825, DRB1_0834, DRB1_0904, DRB1_1222, DRB1_13100, DRB1_1346, DRB1_1446, DRB1_1447, DRB1_1448, DRB1_1449, DRB1_1469, DRB1_1493, DRB1_1527, DRB1_1529, DRB1_1530, DRB1_1531, DRB1_1534, DRB1_1601, DRB1_1602, DRB1_1603, DR…
17	GFLLRSMKK	681-689	No	56.52	35	DRB1_0813, DRB1_0824, DRB1_1101, DRB1_1105, DRB1_1109, DRB1_1110, DRB1_1112, DRB1_1115, DRB1_1124, DRB1_1128, DRB1_1129, DRB1_1133, DRB1_1137, DRB1_1139, DRB1_1149, DRB1_1151, DRB1_1161, DRB1_1162, DRB1_1166, DRB1_1174, DRB1_1175, DRB1_1180, DRB1_1181, DRB1_1187, DRB1_1190, DRB1_1191, DRB1_1194, DRB1_1195, DRB1_1196, DRB1_1305, DRB1_1307, DRB1_1314, DRB1_1326, DRB1_1350, DRB1_1362
18	MKKILILLI	20-28	No	84.78	19	DRB1_1201, DRB1_1202, DRB1_1203, DRB1_1205, DRB1_1206, DRB1_1207, DRB1_1210, DRB1_1211, DRB1_1212, DRB1_1213, DRB1_1214, DRB1_1215, DRB1_1217, DRB1_1218, DRB1_1219, DRB1_1220, DRB1_1222, DRB1_1223, DRB1_1377
19	FFLKLPVAV	493-501	No	60.87	21	DRB1_0121, DRB1_0122, DRB1_0123, DRB1_0125, DRB1_0126, DRB1_0127, DRB1_0128, DRB1_0129, DRB1_0130, DRB1_0131, DRB1_0132, DRB1_0120, DRB1_0101, DRB1_0102, DRB1_0105, DRB1_0107, DRB1_0108, DRB1_0112, DRB1_0114, DRB1_0118, DRB1_0119
20	ILKRRTLSQ	708-716	No	73.91	4	DRB1_0806, DRB1_0810, DRB1_0812, DRB1_0822
21	FILIIKKGY	9-17	No	2.17	104	DRB1_1101, DRB1_1104, DRB1_1105, DRB1_1106, DRB1_1108, DRB1_1109, DRB1_1110, DRB1_1112, DRB1_1113, DRB1_1115, DRB1_1124, DRB1_1125, DRB1_1127, DRB1_1128, DRB1_1129, DRB1_1132, DRB1_1133, DRB1_1134, DRB1_1135, DRB1_1138, DRB1_1139, DRB1_1142, DRB1_1143, DRB1_1144, DRB1_1146, DRB1_1147, DRB1_1149, DRB1_1150, DRB1_1151, DRB1_1154, DRB1_1156, DRB1_1157, DRB1_1158, DRB1_1160, DRB1_1161, DRB1_1162, DRB…
22	VAYILKRRT	705-713	No	58.7	148	DRB1_0801, DRB1_0802, DRB1_0803, DRB1_0804, DRB1_0805, DRB1_0806, DRB1_0807, DRB1_0808, DRB1_0809, DRB1_0810, DRB1_0811, DRB1_0812, DRB1_0813, DRB1_0814, DRB1_0815, DRB1_0816, DRB1_0820, DRB1_0821, DRB1_0822, DRB1_0823, DRB1_0824, DRB1_0826, DRB1_0827, DRB1_0828, DRB1_0830, DRB1_0831, DRB1_0832, DRB1_0833, DRB1_0835, DRB1_0836, DRB1_0837, DRB1_0838, DRB1_0839, DRB1_1101, DRB1_1104, DRB1_1105, DRB…
23	YNTVQTIPL	307-315	No	97.83	23	DRB1_0407, DRB1_0409, DRB1_0417, DRB1_0462, DRB1_0469, DRB1_0482, DRB1_0486, DRB1_0701, DRB1_0703, DRB1_0705, DRB1_0706, DRB1_0707, DRB1_0708, DRB1_0709, DRB1_0712, DRB1_0713, DRB1_0714, DRB1_0715, DRB1_0716, DRB1_0717, DRB1_0719, DRB1_0901, DRB1_0909
24	FLKLPVAVG	494-502	No	60.87	35	DRB1_0121, DRB1_0122, DRB1_0124, DRB1_0125, DRB1_0127, DRB1_0128, DRB1_0129, DRB1_0130, DRB1_0131, DRB1_0132, DRB1_0408, DRB1_0415, DRB1_0419, DRB1_0434, DRB1_0436, DRB1_0447, DRB1_0454, DRB1_0461, DRB1_0475, DRB1_0479, DRB1_1001, DRB1_1003, DRB1_1130, DRB1_0101, DRB1_0105, DRB1_0107, DRB1_0108, DRB1_0109, DRB1_0110, DRB1_0111, DRB1_0112, DRB1_0113, DRB1_0117, DRB1_0118, DRB1_0119
25	FLLRSMKKN	682-690	No	56.52	38	DRB1_0813, DRB1_0824, DRB1_1101, DRB1_1105, DRB1_1109, DRB1_1110, DRB1_1112, DRB1_1115, DRB1_1124, DRB1_1128, DRB1_1129, DRB1_1132, DRB1_1133, DRB1_1137, DRB1_1139, DRB1_1149, DRB1_1151, DRB1_1161, DRB1_1162, DRB1_1166, DRB1_1174, DRB1_1175, DRB1_1181, DRB1_1190, DRB1_1191, DRB1_1194, DRB1_1195, DRB1_1196, DRB1_1305, DRB1_1307, DRB1_1314, DRB1_1350, DRB1_1362, DRB1_1601, DRB1_1603, DRB1_1608, DRB…
26	LFQGISNNI	342-350	No	54.35	4	DRB1_0414, DRB1_1367, DRB1_0103, DRB1_0115
27	NVINLINVV	250-258	No	54.35	2	DRB1_0402, DRB1_1457
28	IVTDLTTKT	516-524	Yes	56.52	5	DRB1_0306, DRB1_0314, DRB1_0315, DRB1_0326, DRB1_0331
29	ILLIGAGAA	696-704	No	60.87	3	DRB1_0106, DRB1_0109, DRB1_0115
30	FQGISNNIG	343-351	No	54.35	2	DRB1_0438, DRB1_0464
31	YEVLLPVAA	395-403	No	54.35	16	DRB1_0121, DRB1_0122, DRB1_0125, DRB1_0127, DRB1_0128, DRB1_0129, DRB1_0130, DRB1_0131, DRB1_0132, DRB1_0101, DRB1_0105, DRB1_0107, DRB1_0108, DRB1_0112, DRB1_0117, DRB1_0119
32	LLIGAGAAV	697-705	No	56.52	3	DRB1_0103, DRB1_0106, DRB1_0115
33	LIGAGAAVA	698-706	No	56.52	1	DRB1_0115
